# Supplementary material for: Exploring user-generated content related to vegetarian customers in restaurants: An analysis of online reviews
Source: Front Psychol. 2023 Jan 10;13:1043844. doi: 10.3389/fpsyg.2022.1043844 (PMC9871933; doi:10.3389/fpsyg.2022.1043844)
Supplement: Supplementary file 2 [file Table_2.XLSX]

## Sheet: empirical date
rest ID	ratings	Fratings	Sratings	Vratings	Aratings	rating	comments	Date
d720396	3.5	4	3.5	4	3	1	Came to this place today. The manager with Glasses Asian man, extremely rude aggressive no smile on his face. Rushed us and hurried us whilst we were putting our food. The food was tasteless and had no spice or flavour. Everything was sweet and bland. This is not authentic Indian food. It's an Indian named restaurant with Bangladeshi owners and workers. The other staff seemed ok just this rude ma…	43405
d720396	3.5	4	3.5	4	3	4	We went there after a rotest in London ir was very nuce we had some bel poori ad some vegan tarkar dhal it was a genuinine Indian meal not bangladeshi pseudo anglisized Indian.	41671
d731401	3	3.5	3	2.5	3	3	Gaylord in Central London is as good as it gets when it comes to Desi (indian) food. Or more typically North Indian Food. On the pricier side, as is expected of a Central London Place, the food is as good as you would get in the Dal-butter chicken kind of places in Delhi or Mumbai.Do not expect Michelin Star kind of Culinary promise, but it certainly is a sure bet for a decent Indian mean if you …	42186
d1699923	4	4	4	3.5	4	3	La Famiglia has been a Chelsea neighborhood mainstay for decades. The atmosphere is crisp and clean. Service is efficient. The menu hasn't changed since we started going there in 1980 when we lived in London. We recently returned as tourists. The minestrone soup was somewhat bland . The deep fried artichokes were a bit heavy according to my husband. There were a variety of grilled fresh fish vari…	40940
d2257012	4.5	4.5	4.5	4	4	5	I visited this place today and was surprised with the quality of the food. It was pure Indian food with authentic flavours. Not a replica of Indian food having Bangladeshi flavours. Few items were so much better than high end counterparts.	43313
d2257012	4.5	4.5	4.5	4	4	5	It has become a ritual for my team to dine at this place whenever we visit London. We have dined at this place almost every 2 to 3 months in the last year. Every time they have exceeded the expectations by serving quality and authentic food and providing excellent service. Being a vegetarian, my favorite dishes are Uralai (potato) roast, assorted appetizer plate, Mirchi Ka Salan with Garlic and C…	42005
d1380822	4	4	4	3.5	4	4	hi guys. Simply a stunning and delightful place to lunch with friends. The food is delicious and fresh, cater for vegetarians and the service was excellent. They also welcome children and they were great with our little boy. We had drinks in the bar downstairs before lunch. Nice but costly to your pocket! Otherwise you would have got excellent rather than very good.	41699
d2421753	4	4	4	4	3.5	4	Today's visit was typical...started with a grill - lamb chops, lamb & chicken seekh kebabs. Freshly done, tender and delicious. The tarka dal, mixed vegetable and lamb on bone dal karahi dishes were all spot on - cooked with fresh spices, all ingredients fresh and high quality. I guess as a regular the staff know exactly how I like it so its easier to avoid disappointment. The service does get im…	42064
d12883339	4.5	5	4.5	4.5		5	I’m a huge fan of The Frog E1 and all things Adam Handling so had very high expectations for his new restaurant. I’m so relieved that Adam’s new restaurant did not disappoint! Fabulous place, great location. Again very low key but a very different vibe to the Brick Lane restaurant. I love the fact that the kitchen is the centerpiece and you get a lot of the action. The staff is wonderful, great s…	42979
d12883339	4.5	5	4.5	4.5		5	It was our second visit here as a family in 3 months so we were delighted that the 5 course taster menu was different. Snacks catered for all diets and we especially loved the little tube filled with Wagyu beef. The sense of theatre was exemplary with a burst of dry ice over the whole table.My daughter's vegetarian option for the chicken skin butter was stunning with crispy onions and chive oil b…	43862
d12883339	4.5	5	4.5	4.5		5	We dont often go to restaurants where the flow, texture and tastes go so well together. They dont seem to try hard, it just works. The cleansing green sauce with the scallop carpaccio, the kimchi tart, mother the vegetarian dish, I can go on. We had a cocktail in the bar which is a little treasure too so close to charing cross. For me it was michelin standard, with no mistakes. The service was fl…	43497
d12883339	4.5	5	4.5	4.5		5	Enjoyed a great meal pre theatre. At Frog we were seated front row to the Adam Handling show watching a busy well organised kitchen turn out a delicious in our case vegetarian dinner. From the delicious bread course then to his signature layered celeriac entree with multiple flavours to our cheese infused gnocchi whose richness was tempered by the spicy tomato sauce. Inspired dessert of chocolate…	43405
d1018747	4	4.5	4.5	4	4	5	We booked with our voucher for 3 course meal with cocktails, which was very good value. The reception we received couldn't have been improved upon anywhere. I required a gluten free option, our lovely waiter Meihi , was very knowledgable and guided me through the menu, which I really appreciated and made me feel comfortable and not a pain. The freshly baked bread was delicious, thank you so much.…	42278
d733310	4.5	4.5	4.5	4	4.5	5	Wow, where do I start> I visited the restaurant for a pre-theatre dinner with an old friend. As I'm coeliac and a vegan, it is sometimes difficult to find really good food which meets both criteria. However, here, it is relatively easy, as although there is not a huge range of vegan food, what is offered is absolutely outstanding. The freshly made soda bread with soya and seaweed butter was absol…	43739
d13602702	4.5	5	4.5	4		5	My friend and I visited earlier in the year and the food was so good! I am gluten free and could eat here with no issues. The sushi was great and the hot plates make for an enjoyable interactive element to the meal. My friend also wasn't the biggest fan of rare fish so she was able to cook hers to her own preference.	43617
d13602702	4.5	5	4.5	4		5	My wife and I enjoyed an excellent lunch at Hot Stone. The staff were extremely warm and welcoming upon entering and this was backed by the excellent food. I had the Sushi box and my wife indulged in the vegetarina options. To end off we enjoyed both desserts (match cheescake and mochi balls ice cream)	44075
d1389616	4	4	4	3.5	3.5	5	Nakhon Thai is one of my favourite Thai places ever. You get the beautiful views of Royal Victoria Docks, the cable cars and the Crystal Museum nearby. The staff are extremely welcoming and friendly, especially the managers who always check on you to make sure all is well. Food choices are an excellent range and all delicious. Favourite dish, especially for vegetarians, is the Chu Chi Tofu curry …	43282
d950820	4	4	4	4	3	3	Past Saturday I had lunch here after a few hours around Shoreditch. I had a Bangladeshi thali, in order to be able tasting a little of everything (I am quite fond of Indian food, but never had the chance of eating Bangladeshi specialties) that was for most very good, despite the main piece (some grilled fish) was impossible to eat, with too many bones and almost no flesh.	42826
d950820	4	4	4	4	3	5	Hello Judy here again, we went to the Star Car Boot sale in Brick Lane had a fab time there, we were getting hungry so decided to look for somewhere to eat so had a wander down Brick Lane to pick a place to eat? we decided on City Spice as it looked nice and clean and had a few people in, I had a glass of coke Steve, Lisa and Rebecca had a glass of house white, James and Stephen had a beer, I ord…	42491
d950820	4	4	4	4	3	4	We started off our Friday night visit to this restaurant with a visit to the local Food Market located right next door! It is a delightful little market and the selection of foreign food choices there was amazing. As we left the Market we knew we were going to stay in the area and have dinner! This restaurant looked good, had lots of people and a pleasant gentleman outside describing the food we …	42248
d8819272	4.5	4.5	4.5	4		5	Came here for my gfs birthday after seeing the critics reviews, and wasn’t disappointed. The prices are extremely affordable, and there’s a temptation knowing this is a Michelin star restaurant to over order thinking you’re destined for a minuscule portion. Out of the snacks then the carrots and the pork belly were our favourites whilst as a starter, the burrata worked amazingly well with the pic…	43313
d8819272	4.5	4.5	4.5	4		5	Lots of choices for vegetarians, I went for the gnocchi and what was effectively hassle back potatoes. Both were very nice delicately flavoured. Our entire group was vegetarian and the staff were great at helping us select our dishes as well as portions. Some more veggie starters was great. We got to meet the chef which was a nice touch. Would recommend.	43525
d8819272	4.5	4.5	4.5	4		4	We really enjoyed our pre-theatre meal - good food and service with a smile. Also very nice decor and cosy restaurant. The choice for vegetarians was limited, but all the dishes we had were very well prepared and presented - the 'croissant' charlotte potatoes and the gnocchi was delicious and so was the beetroot tarte tatin. Finished off with the caramelised lemon tart. Will definitely go back.	42795
d8819272	4.5	4.5	4.5	4		5	A mid range venue with superlative food - catering for all. the chef has a real gift for making every dish tasty especially the vegetarian dishes - the beetroot tartine was just excellent as was the gnocchi and the cavalo nero. For afters the pain perdu (French toast) again couldn't be faulted. Just one thing. - the interiors are somewhat unusual however the food more than makes up for it.	42979
d698083	4.5	4.5	4.5	4	4.5	1	For what it claims to be a 'High end' Bangladeshi owned restaurant, with the 'High end prices to match'. Babur is the true definition of mutton dressed as Lamb Jalfrezi. Michelin grade decor but local poor average Indian takeaway food I ordered a Vegetarian thali priced at £16.95 expectations were high. I was expecting a culinary experience exceptional Indian food that I could only taste in India…	43313
d698083	4.5	4.5	4.5	4	4.5	4	This restaurant serves very good Indian cuisine . Two of us went there for lunch today and found it a charming place with an excellent menu . The latter includes quite a lot of exotic meats like venison and ostrich and the style of cuisine is modern Indian - light on sauces , so that the food doesn't come drenched in thick , creamy curried gravy as in some traditional North Indian and Bangladeshi…	42948
d698083	4.5	4.5	4.5	4	4.5	5	I booked a table for my partner's birthday at 7.30pm on a Tuesday and when we arrived (early), we were the first people there- the atmosphere was very quiet but Tuesdays are always like that I find. We were looked after from the moment we got there, receiving complimentary vegetable fritters before our starters and some lovely popadoms with unusual chutneys and no nasty lime pickle from a jar! I …	41000
d14956020	4	4	4	4	4	4	Really nice place. The food is really good and tasty, the staff is friendly and helpful. Try their veggie breakfast. It is amazing!	43435
d2213156	4.5	4.5	4.5	4.5	4.5	5	Vegetarian friendly, non-traditional pub food (stuffed gnocchi ❤️); fine selection of beer; reasonable prices; packed with locals - just a fun place to be. I’m going again before I leave.	43770
d8799555	4.5	4.5	4.5	4		5	In a part of town that is renowned for cliqueiness and exclusiveness hello to something new. A friendly and open place. Great venue matched by the welcoming people - best service I’ve had in central london in years. Nipped in for snacks and a beer at lunch was back for dinner. Quick and knowledgable table service and great beer and vegetarian food at very reasonable prices for zone 1. See great c…	43282
d7126116	4	4	4	3.5	4	1	We went on Dec 7th for lunch - Great concept as you pay for what you eat but the quality of the food is below average to be polite - We had high expectations after reading the reviews but were left very disappointed. We should have gone to Carluccio's across the road where you can get decent veggie meals. Ethos needs to raise the bar and take example on Otto Lenghi and the Gate.	41974
d1778712	4	4	4	3.5	4.5	3	All the food ordered was very tasty. however, other than the main course salads, the portions took nouvelle cuisine to the next level..... 8 gnocchi for a main course!!!! And half a fillet of sea bass for £18!!!! You needed a magnifying glass to find the vegetables the waitress told us would be included with the fish meal. We didn't have time for starters or desserts as we were off to a show so c…	41699
d3681920	4.5	4	3.5	3.5	4	3	I came here with my partner a few days ago. As the weather's quite nice, everyone was sitting outside and it looked quite busy. Its very hard to mess up good italian food as this cuisine is based around some pretty basic ingredients. We ordered some calamari which was nothing to shout home about. It lacked seasoning and the batter was pretty lame. We both ordered pasta dishes which were bang aver…	42522
d3628730	4	4	4	4	4	5	Popped in with a friend for dinner. Hadn't eaten here before. Was very impressed with the food. Had a Haddock Scotch Egg to start. Very tasty. Followed with a Gnocchi dish with Broad Beans and other green vegetables which was amazing. Only problem was it was very rich and very filling. Can't complain about that though! My friend had the Fish Soup to start which they said was the best they had eve…	42917
d2371957	4	4.5	4	3.5	4	5	I'm a nutritionist so was particularly interested to see how they made their food up. The ingredients were amazing, lots of kimchi and delicious vegetables. I had no room for pudding but would have loved to try them.	42767
d2371957	4	4.5	4	3.5	4	3	We went there expecting Ottolenghi and what we found was a rather elaborated menu with a lot of organic, unpronounceable for the philistine, ingredients. Unfortunately the food didn’t work out for me. I had the samurai burger and beyond the fact that I didn’t like it, which is a matter of taste of course, the veggie patty came rather cold which in an burger, regardless if you like the combination…	43252
d1044542	3.5	3.5	3.5	3.5	3.5	5	We decided to try The Phene after reading the reviews when looking for somewhere for a drink and supper after visiting the Exhibitionism event at the Saatchi Gallery. It's a very nice pub in a quiet area a short distance from the King's Road. I am not vegetarian but decided to try the Aubergine and Bulger wheat main course which I have attached a picture of. It was delicious, a good sized portion…	42583
d1018951	4	4	4	4	3.5	5	Love this restaurant the food is thoughtful and creative. The staff was friendly & in good spirits even at 22:00. The ambience is great and its situated right across the road from the Adelphi theatre. Very accommodating & yummy chilli olive oil!! Great options for vegetarians.	42917
d1018951	4	4	4	4	3.5	5	Long Weekend in London and was going to the Adelphi theatre which was directly opposite Zizzi. We were late as our train was delayed. The staff had kept our table and service was quick and the food was amazing. Fabulous selection on the £15.95 three course meal deal which is an amazing price for London. Wife is Vegetarian and had plenty to choose from and gave the full meal 10/10.	43009
d731376	3.5	4	3.5	3.5	3.5	4	Others have commented on the atmosphere at The Albion, with which I heartily concur. It's immediately apparent as you walk through the door: add to this prompt and friendly service and the ability to enjoy a meal in comfortable and relaxed surroundings. We went for lunch: starter portions were far from generous but the quality of these and of the main courses (better sized) was good. The menu cla…	41183
d734256	4.5	4.5	4.5	4	4	4	Booked at the last minute because three of us were unexpectedly going to be in the area, we had a wonderful time dining at the bar in Chisou. The atmosphere is busy and buzzy but the acoustics are good and the restaurant is pleasantly conversation friendly. Reception and service were welcoming and efficient, the menu covered all the usual suspects as did the sake list which we supplemented with d…	43497
d734256	4.5	4.5	4.5	4	4	5	I came here for a business lunch and it was excellent! The sushi was brilliant and the sushi box was a great selection with a wide range of fish on offer. Great service and really knowledgable on gluten free options which was great as I am a coeliac. Would highly recommend and I will definitely be back!	42583
d734256	4.5	4.5	4.5	4	4	4	I chose Chisou because it was convenient to my hotel in Mayfair. I have been to many superb quality sushi restaurants in London but was happy to find a good quality one within walking distance. I had a number of dishes. The spinach ohitashi was not very tasty--rather sour for some reason. But the miso soup was superb. Then the yellowtail sushi was excellent! The ikura sushi was standard quality--…	42186
d734256	4.5	4.5	4.5	4	4	5	The food is pure japanese. The menu shows different flavour of sushi and sashimi. they also have meat which is cooked very well and served with seasonal vegetables. Excellent choice of beers and wines. Great atmosphere, very simple and not pretending to be glamorous.	41214
d2625372	4.5	4.5	4	3.5	4.5	5	For my birthday I wanted to get 7 of my family to a restaurant for a meal but at the moment with restrictions restaurants can only permit 6 people per table so I decided to get a takeaway from sticks and sushi. I called the week before and spoke to an incredibly helpful woman Carly who helped me organise this. Being a coeliac it had to be completely gluten free which was not a problem the restaur…	44013
d2625372	4.5	4.5	4	3.5	4.5	4	A misunderstanding over reservations got us off to a bad start. Then the waitress, who happened to be the same person that messed up on the reservation, totally misunderstood what was gluten-free and what was not. To this moment I'm not sure that she actually knows what gluten is. We asked to see the manager, and in minutes everything was sorted out with great grace, generosity and even flair. Fo…	41791
d2625372	4.5	4.5	4	3.5	4.5	5	Even though this restaurant presents itself as a sushi joint, the range of dishes and flavours is much wider than the traditional Japanese cuisine. Fresh fish is accompanied by the best quality meat and vegetables. All delicious and beautifully presented.	42736
d2625372	4.5	4.5	4	3.5	4.5	5	I had high hopes for Sticks'N'sushi and they didn't let me down. As a vegetarian, I am always trying to find tasty food and I couldn't have found a better place. the cauliflower and broccoli appetisers are out of this world and the mushroom sticks are divine. The perfect end to a great meal was the dessert combo, we couldn't pick a favourite! Also, the service was perfect, everyone was super frie…	43586
d2625372	4.5	4.5	4	3.5	4.5	5	Very fresh sushi and wonderful meat dishes. I particularly enjoyed the vegetable salad. Great size and full of flavour. The menu is very extensive, so best to order a range of small dishes so that you can try everything.	41913
d2625372	4.5	4.5	4	3.5	4.5	5	We visited for a 2nd time on a Saturday afternoon. The space, the music and the friendly staff put you in a good mood as soon as you entered. In addition to the Japanese classics all superb, they have a great selection of vegetable dishes with Japanese flavours/spices, one better than the other, cauliflower, broccoli, Jerusalem artichokes (my favourite) and a very tasty unusual spicy miso soup wi…	43313
d2625372	4.5	4.5	4	3.5	4.5	4	A friend from Wimbledon introduced us to this restaurant which is apparently run by a Japanese/Danish couple. What a brilliant idea. When we arrived the place was buzzing so it was just as well we had booked a table. I had one of their fresh green juices with cucumber, spinach, etc which was delicious and we all shared grilled edamame beans. For mains I had a veggie salad with duck and chicken wi…	42552
d2625372	4.5	4.5	4	3.5	4.5	4	Being vegan i find it difficult to get a large variety of sushi that isn't just your average 4 pieces of sushi rolls and cucumber.	41334
d2625372	4.5	4.5	4	3.5	4.5	4	I visited the restaurant as part of a group of 10 people for a birthday celebration. The group included one vegetarian and one person who didn't like fish and all of us found something we liked on the menu. We ordered a combination of sushi and meat platters to share. Be careful that you don't order too much as the rice based dishes fill you up quickly. The restaurant was very busy and people wer…	41640
d718591	4.5	4.5	4.5	4	4	4	We were directed here when the Polish restaurant up the road that we had booked turned out to have been shut that night because of Covid. The decor here is clean, classic and relaxingly old-fashioned, and our waitress was extremely friendly and helpful. The food is also simple and traditional, not fine-dining, but delicious and nostalgic. We had Polish black pudding and Russian salad as starters …	44501
d953728	4	4.5	4	4.5	4	5	Very good Indian Food at a good price. The menu is not your normal run of the mill Tandoori menu. It is Bangladeshi inspired and has a lot of less usual dishes.	41091
d953728	4	4.5	4	4.5	4	5	This was our first visit since lock down and it was great to be back. The menu didn’t disappoint - great selection for vegetarians, quite fancied a dosa and some of the lentil dishes, but ended up going for thalis, so we could get a taste of a few different things. Also ordered a couple of side dishes. alcohol was not served, so ordered a couple of Delhi style chais and some sparkling water. Frie…	44378
d953728	4	4.5	4	4.5	4	5	Simply Indian is truly excellent. I love Indian food, and my wife is from mixed Indian/Bangladeshi heritage, so we tend to eat restaurant and home-cooked South Asian food a lot, and Simply Indian is one of the very best places we have eaten in London (top-end Indian restaurants included). The food and flavours are so fresh, the menu is so interesting (they recently changed it a little, so now the…	42887
d718584	4.5	4.5	4.5	4.5	4.5	5	The food is absolutely amazing. One of the best I ever had (and I am a huge fan of Italian cuisine). The portion are a good size - so if you do not each much at one I advice you to come hungry. I definitely recommend gnocchi - my boyfriend had them first time ever there and now refuses to have anything else when we go there . They have a good range so if you are a vegetarian, you can still have a…	43252
d8680455	4.5	4.5	4.5	4		2	Finding somewhere to have a nice dinner in St James's at under £150 for two including wine is always a challenge but, generally, it is possible to have a very nice meal and a nice bottle of wine for around that price in the area. Good, well cooked generously portioned food and carefully selected acceptable wine is available at restaurants like Francos,Al Duca, Boulestin, Avenue even the Wolsely a…	42614
d15018451	4.5	4.5	4.5	4		5	I went here for dinner with my boyfriend and really loved this place. The server was very attentive and had great energy that rubbed off on us. The food way surpassed our expectations!! Special shout out to the beetroot cured salmon, gnocchi and chocolate orange mousse (which we surprised to find out were actually vegan). We also had the Francis Bacon cocktail which came with a little paint kit! …	43497
d719025	4	4	4	3.5	4	1	This is the only restaurant I have ever been to where the waiter told me to "shut up" when I persisted in getting cheese for my wife's meagre Gnocchi meal, and although the manager was very apologetic, threatening to dismiss the member of staff after the evenings service, I came away feeling angry enough to post this review. The menu was dull and very over priced we ordered Sausage with Lentils a…	41548
d796599	3.5	4	4	3	4	5	I've been to several Benihana's before, namely the one in Las Vegas, and this is a very upscale one in comparison. There's always great music playing in the background that anyone can enjoy and a lounge area to enjoy drinks while you wait for friends or your table. Service is quick and the waiters are prompt to your needs. When you are seated you'll notice your sitting at a bar attached to a hiba…	41609
d10682050	4.5	5	5	4.5		4	After reading all the wonderful reviews, we were looking forward to meeting friends for dinner at Ormer. To start, we had a nice amuse bouche and the bread was delicious. They also have a very good wine list. The crab with granny smith apple starter was a great choice, lovely flavour and an interesting combination. One of our party was a vegetarian and they as well as vegans are well catered for …	43252
d10682050	4.5	5	5	4.5		4	Michelin-starred chef Shaun Rankin has opened his first London restaurant, situated in Fleming’s Hotel, Mayfair, and we were lucky enough to secure a table during its soft opening period. The hotel has undergone, and was partly still undergoing when we were there, a £15 million refurbishment and the new, wood-panelled restaurant has certainly benefitted from the upgrade. My partner’s vegetarian d…	42614
d1791579	4	4	4.5	3.5	4	4	This place is a real find. Well perhaps a lot of people have already found it as it is necessary to book. And for good reason. It is a modern Italian place with a feeling of rustic cooking but without the stodgy and unimaginative trattoria cliches. Apart from one starter which was of a lesser standard (but which would have been good in most low end restuarants) there were several comments around …	40969
d3450722	4	4.5	4	4	4	5	I celebrated my 18th birthday here last night and I had an amazing time. The food was amazing! Best homemade gnocchi I have had so far!! Two of my friends are vegetarian and one of them is gluten free, and we didn't have a single problem about finding gluten free or vegetarian food. We were a big group last night but all thanks to Michele everyone had a great time. Michele had it all under contro…	43160
d6575472	5	5	5	4.5	4.5	4	I'm often a bit suspicious of great reviews given to out of the way places but this place deserves all the praise heaped on it. The menu is quite short but has sufficient breadth to cope both with my vegetarian son and sushi disliking partner. The presentation is absolutely beautiful and as it is Japanese food by way of Brazil, a bit more flamboyant than you might expect. The quality of everythin…	42217
d6575472	5	5	5	4.5	4.5	5	Very good sushi. Each dish explained. Relatively expensive but sushi often can be. Would recommend and we'll definitely go back. Good veggie options as well.	42795
d6575472	5	5	5	4.5	4.5	5	For veggies, suchi places usually don't have a lot of appeal. All that fishy stuff and if you say you're a veggie don't expect much of a welcome.	42767
d6575472	5	5	5	4.5	4.5	5	The boss really cares to give a memorable high dining experience, giving valuable recommendations: for starters we had a delicious seaweed salad and a crunchy sweet potato katsu, incredibly mushy on the inside; for the main a super soft grilled salmon in the salmon teriyaki; and wonderful chocolate mousse mochi (rice flour balls) for dessert, which melts in your mouth like butter. So, it is even …	41883
d6575472	5	5	5	4.5	4.5	5	This place is a real find. All food is wonderfully fresh and very tasty. There is a great selection (including exclusively vegetarian options) and the prices are very reasonable. Igor is very passionate about his business and I hope Rock Star sushi bar will stay in Abbey Mills for years to come.	41821
d5888154	4	4	4	4	4	4	I've walked past this restaurant so many times and despite seeing the 'gluten free kitchen' signs, i'd never managed to go inside. I finally made a reservation for dinner and wow I was definitely not disappointed! I had the gnocchi with truffle cheese and wow it was delicious! Others I was dining with had the pork (which was very well received) and the salmon gnocchi which was a different gnocchi…	42552
d5888154	4	4	4	4	4	5	For the tourist with gluten sensitivity, London has a number of dining options, but La Polenteria is unique in that the entire menu is gluten free and is approved by the Celiac Foundation. The restaurant has an Italian flavor with pasta and polenta based dishes. My luncheon entree of Polenta Gnocchi with smoked salmon and avocado cream was rich, tasty and beautifully presented on a slate plate. S…	42522
d5888154	4	4	4	4	4	5	Very nice restaurant in the heart of the Theatre district in London. We had a late lunch before a play and it was really close to the Garrick. We chose it because it was a gluten free place and one of my friends can't eat gluten. So it was perfect for her, no need to wonder or ask about any dish. I had the gnocchi and they were very tasty and filling. The portions look small but they are not. For…	42309
d5888154	4	4	4	4	4	5	I didn't even know this was here but I am so glad I do now! Everything, let me repeat- EVERYTHING is gluten free! Obviously polenta is their thing but I still was excited to hear that it was still all gluten free. It is very small with about 10 tables. We walked in and no reservation. Luckily they squeezed us in but said they need the table in an hour- perfect as we had somewhere to be. We shared…	42036
d5888154	4	4	4	4	4	4	Promising place though very quiet when we visited late afternoon. The overwhelming advantage of this place is that anyone who is coeliac (my companion) can eat anything without fear of becoming ill. They are also very clear on other allergens. Choice is limited but the food is very tasty in my limited experience of gluten free - it had obviously been cooked by a chef and presentation was also goo…	42826
d5888154	4	4	4	4	4	5	Great choice if you are gluten free, all of their dishes (including pastas, gnocchi and lasagne) are certified gluten free. The polenta dishes are tasty and different, the waters are fun and very welcoming. Why not? I had Polenta with smoked scamorza, egg, cheese and broccoli. Then polenta with gorgonzola and walnuts. There are plenty of dishes to choose from and no wheat in sight.	42156
d5888154	4	4	4	4	4	4	As a "polentone" from Verona I was extremely skeptical when my vegetarian girlfriend forced me to come here. However I was very pleasantly surprised. Of course one cannot expect to have polenta in Soho, London for the same prices of Italy. That said, the dishes are original and very good. Even in Italy polenta is generally just a side of meaty dishes, while here the guys put some great thought in…	42583
d5888154	4	4	4	4	4	5	This place is amazing for anyone living gluten free. The first time I felt like the "normal" one!! Service was brilliant and I actually got a high - five for being gluten intolerant and a 'welcome to your world' introduction to the menu. There are plenty of options for vegetarians, vegans and meat eaters, so everyone is covered. It's very cosy so it will be fantastic when more people find out abo…	42614
d5888154	4	4	4	4	4	5	Outside, La Polentaria is quite unprepossessing. Inside the decor is simple cafe-style. The first surprise is the range and imaginative content of the menu - it was really hard to choose between the dishes on offer. Our waitress was most helpful and we picked two dishes to share - one a polenta gnocchi variation and the other a kind of ratatouille with olives and sun-dried tomato. We also had the…	42705
d5888154	4	4	4	4	4	4	I come from the land of polenta, so having tasted three different dishes here, I felt at home. I particularly liked the vegetarian option, polenta with ratatouille. The place is small and busy in the evening, but very pleasant at lunchtime. I since went back with some relatives, they had gnocchi and said they were excellent. I tried more polenta recipes, all good. I must go back and try the pasta…	42186
d1018502	4	4	4	3.5	4	5	This place served some of the best breakfast/brunch food I've had on recent trip. A fraction of the price of Ottolenghi and food is much less oily, tasty, with lots of vegan/vegie options. Highly recommend.	43160
d3296360	4.5	4.5	4.5	4	4	1	It is a Bangladeshi restaurant pretending to serve Indian food. The food was just about decent but the service was really bad - the waiters were acting like disinterested teenagers. Me and my girl friends were forced to order a minimum amount of food when we were looking to do a mix and match. Not for people looking for a pleasant evening	42156
d3296360	4.5	4.5	4.5	4	4	4	London's Blackfriars area has plenty of gastro pubs and sandwich bars, but very few restaurants. Hence, Indian City has very little competition if you're looking for a good sit down meal. All the usual Bangladeshi style favourites are here, but many more unexpected main dishes are on offer too. Service is very attentive, so if you are in a hurry, you have nothing to fear. I eat here two or three …	41426
d731362	4	4	4	4	4	4	Great selection of foods (large contingent of vegetarians in our group). Not cheap but good value as portions filled the hungry teens! Nice atmosphere.	43800
d1367698	4	4.5	4	4	4	2	We made reservations at Zayna based on the reviews of the food and the nice ambiance of the restaurant. When we got there, at 8PM on a Wednesday, we were led through the vibrant, colorful dining room (which was full) and downstairs into a small, cramped room that was completely devoid of character. White tile floors, cheap tables and chairs, no ambiance whatsoever. There was only one server for s…	42217
d1367698	4	4.5	4	4	4	5	Having seen Zayna on your website and having been very impressed by some of the reviews my husband and I set out to find it after a shopping trip to London yesterday. We were lucky enough to find Zayna and get a table. Our meal was fantastic. Probably the nicest Indian food I have had and possibly altogether about the best dining experience. Everything was lovely but I would particularly the Kara…	40940
d1367698	4	4.5	4	4	4	5	We chose to eat at Zayna because it sounded interesting and was near our hotel. It ended up being the best meal we had for the week we were in Great Britain. We love Indian food but haven't eaten Pakistani food so we weren't sure what to expect. It was outstanding! I had the beef karahi and my son had the baati ghosht. Both tasted like Indian food but the best we had ever had. Both seemed more co…	42522
d1367698	4	4.5	4	4	4	5	if you want authentic, tasty North Indian cuisine outside of North India you have a problem, Most Indian restaurants are Bangladeshi curry houses with very little resemblance to pukka Indian food. Zayna is an exception to this rule. The food is spicy when it should be spicy, rich when it should be rich, sweet when it should be sweet., There's lots of meat and it's all good qulaity, there's vegeta…	41153
d1367698	4	4.5	4	4	4	5	My husband and I dined at Zayna for the second time last night after a busy day shopping in London. It was excellent again. I chose the same starter and main course as on my previous visit as they were too good to miss! The Karari Macchi was lovely. Nice sized pieces of salmon with just the right amount of chilli. The Baati Ghosht was again delicious with perfectly cooked tender lamb. We also sha…	41000
d1367698	4	4.5	4	4	4	5	We ate at Zayna twice while vacationing in London. There are several vegetarian entrees on offer. We tried five of them: shahi palak, baigan ka bharta, paneer makhani, aloo gobhi, and shipketa. The baigan bharta was the best I've ever tasted. The others were all excellent as well; the only slightly less appealing dish was the shipketa - it seemed less flavorful than the others. Overall highly rec…	42675
d1496937	4.5	4.5	4	4	4	4	Had a few mezzes to share (after advice from the waitress on numbers) as starters. Delicious, both for my veggie partner and my carnivorous self - lovely fresh flatbread to go with the hummus. I had the Kharoof Mehshi as main course - a bit like a Lebanese curry. Filling and not the normal bog standard meal. 'Er indoors had Bamieh with rice (okra), and a refreshing white wine. All in all, great e…	42491
d800421	3.5	3.5	3.5	3	4	2	Great view and polite staff are probably the best things I can say about this restaurant. I had the veggie option (there is only one). Gnocchi rolled in walnuts in a tomatoe sauce, tiny portion and fairly bland..Just not worth it at all. Had to go to a pub for a pie a while later !!!	41334
d680325	4	4	4	4.5	3.5	5	We stumbled onto Misato on Friday 29/12/2017 night. There was a small queue but we gathered good things comes to those who waits. We waited about 5mins and it was worth it. The food arrived fast. I had a pork katsu curry and my other half had a chicken bento. We also had a mixed sushi and vegetables tempura to share (we were starving!).	43070
d680325	4	4	4	4.5	3.5	3	If you are looking for a fast inexpensive meal, go for it. The nigiri tuna sushi was fresh, the tempura a bit heavy to digest...excellent for saving money. Meal of two sushi pieces each and main course with rice, vegetables, one prawns and one meat as well as green tea came up to less than £30...not easy to beat in London.	41000
d680325	4	4	4	4.5	3.5	5	I love Misato. I have been going to Misato for the past 8 years. It's my go to place in London. Always open, 10 till 10. Cannot say one negative thing about this place. The food is delicious. Have never had a bad experience with the food nor the staff. The menu caters to everyone seafood and sushi lovers, beef and chicken lovers, vegans and vegetarians. Happy days!! They even do take out's. Abund…	42370
d680325	4	4	4	4.5	3.5	5	A large menu, on which sushi makes up only a relatively small percentage, this is a great option if you want to try something new, expand your Japanese cuisine horizons or have some raw fish haters in your party. Noodle and rice dishes, in particular, are well represented and a teppanyaki grill also makes an appearance, plus there’s a lot of choice for vegetarians with a good selection of tofu di…	42644
d1163581	4	4	4.5	4	4	4	I went with a friend for a couple of beers and some nibbles after visiting the Saatchi Gallery. We shared a veggie burger that was absolutely mouthwatering, built with different layers of fine vegetables and cheese. A great selection of cask ales and very VERY good sweet potato wedges, try them!	42736
d2001791	4	4.5	4	4	4	5	Great tasting food. Relaxing atmosphere. Cocochan for me is the perfect lunchtime pit stop. Handy position on St James street if you’ve been doing a bit of shopping in neighbouring Selfridges or zooming down Oxford street. The food is perfection on a plate, we had California sushi with prawn, and the vegan asparagus one. A duck watermelon salad to share that has so much duck in it, so much flavou…	44409
d2001791	4	4.5	4	4	4	2	We came to Cocochan by chance as we were quite hungry and wanted some Asian food in a bit of a rush, after trying to go into a couple of restaurants without reservation on Halloween night. We phoned to Cocochan (as was pointed in our maps that was an option) to our surprise they had a free table downstairs. The ambience it’s ok, very dimmed lights almost dark to the point we had to use the phone’…	44105
d2001791	4	4.5	4	4	4	5	Had a meal with a special friend....literally everything we ordered was delicious. For someone who does not eat beef, my friend devoured the black peppered beef oh my goodness... The Miso Black Cod YUM!!!......the sushi was fresh and perfect, Gyoza needed a little more flavour but the veggie spring rolls were crispy and soo tasty. Highly recommended, friendly staff and cant wait to go again, thou…	43405
d2001791	4	4.5	4	4	4	5	We chose this restaurant at random on our way back from the Wallace Collection and did not expext much in such a touristy area, but what a surprise! The lamb cutlets were the best I've ever had and served with delicious Kimchi and aside order of vegetable egg noodles. It was the best Asian meal I've had in London.	42705
d2001791	4	4.5	4	4	4	4	Beautiful presentation of food. I love their vegan tofu sushi yummy. They serve halal food except duck of course. Very nice restaurant 🍴 to dine in. I went with my friend.	43586
d2001791	4	4.5	4	4	4	4	There’s a plastic pink flamingo in a wall alcove and at least half the drinks menu features cocktails, so Cocotail might be a more appropriate name for this style-hungry pan-Asian restaurant. Unsurprising given its location in James Street only a crab-claw’s throw from Selfridges and the tourist bustle of Oxford Street that it attracts an international crowd. The middle-aged couple to our right w…	43739
d2001791	4	4.5	4	4	4	5	We wanted a small lunch and the menu allows sharing and tasting of some very appetizing starters, sushi and main courses. We started with dumplings and tempura vegetables, which were delicious. Followed with crispy duck salad - wonderful flavour and just the right portion size. Ordered the Mochi Mochi (Japanese ice cream balls) out of curiosity and they were a revelation, very unusual but worth a…	43466
d720189	4.5	4.5	4.5	4	4	5	Considering 'gastropubs' charge almost £20 for a main meal nowadays, Odette's, which serves Michelin-standard food is terrific value. We went along for the £17 for 2 course pre-theatre but ended up being tempted by the main menu. The scallops, lemon sole and the smoked mash were highlights. Odette's is well know for the vegetarian courses and the roasted leeks and the 'cheese toasty' were amazing…	41852
d15614126	5	5	5	4.5		5	Unbelievable meal, chicken korahi was out of this world. My man Shane had a sizzling veggie special but would without doubt would recommend the Rajdoot Special. Sal Webb recommends the matta paneer .	44348
d15614126	5	5	5	4.5		5	We absolutely loved this place! It's located in the beautiful Hampsted area and you can first have a long walk in the nearby park and then head here for lunch or dinner! For me this was the best Indian food I've ever tasted and the service was fast and super friendly! I highly recommend to take a trip here and when you do say hi to Mizan for me!	43831
d9822404	4.5	4.5	4	4		5	The service was 5 ⭐ from the friendly and welcoming staff. The food and cocktails were so amazingly presented and were as delicious as beautiful. Would definitely recommend this restaurant even if you're not a vegetarian like me! I had Patatas bravas, Kimchi Bokkeumbap & Le Royale burger.	44317
d9822404	4.5	4.5	4	4		5	Visited for a late (ish) lunch and had a lovely time. Lots to choose from as a veggie which is always nice. Had the kimchi tofu broth which was super tasty. The veggie Christmas roast also looked good.	43070
d9822404	4.5	4.5	4	4		5	This Mildreds (as the other two of the chain though) is definitely a place to bring your friends who does not consider vegetarian option as a "real food" - they will enjoy despite all their sceptisizm. Soups are so-so to me but I am always surprised by Mildreds' talent to create non-routinely flavouring and delicious salads. And of course applause to their Shi Lanka sweet potato curry.	42583
d8419110	4	4	4	3.5		5	We arrived on Saturday morning at around 11 am and there was a bit of a queue. We waited 20-25 minutes for a table but it was well worth the wait. I had the courgette fritters and halloumi salad. It was so unbelievably tasty. The salad included pickled vegetables which were delicious. The dressing reminded me of pesto and was perfection. I will be coming back for this dish. My mate had the soft s…	42736
d8419110	4	4	4	3.5		1	So dissapointed with this new Granger restaurant. It feels like a bad chain. The food was seriously dissapointing. beyond average. I am vegetarian and ordered the kimchi spinach and riccotto dumplings. Three dumplings came, one was empty, the filling had boiled out of it and to make it worse it was covered in a fish sauce so I couldnt eat it, the sauce was so watery, the plate looked very ugly. I…	42186
d719988	4	4	4	3.5	4	4	I have been here many times and am not dissappointed, nor am I blown away, though the prices do seem to have increased since the last time. We shared a cicchetti platter which offered a good selection and was excellent, though hardly difficult (dried meats, mozarella, salmon tartare, roasted vegetables, tartines of pate and cheese). I followed with light gnocchi with spicy sausage (of which there…	41944
d7222459	4.5	4.5	4.5	4	4	5	In the heart of Kings Road and close to Sloane Square. Great restaurant. Tapas style food. Vegan menu is excellent. Nice ambiance and good music at the right volume! Prices ok. Recommended.	43617
d1422071	4.5	4.5	4.5	4		5	Had a throughly good vegan lunch when here on business washed down with some pleasant white wine. Service was great & I probably ate and drank more than I should have.	43101
d3370922	4.5	4.5	4.5	4.5	3.5	4	I came to know this restaurant after a series of research in narrowing down the best Korean restaurants that fits our criteria (including price range, location, atmosphere etc). I was a little sceptical at the beginning, as there weren't a lot of reviews on Tripadvisor for this place despite the high ratings. To be fair, Lime Orange isn't one of the most well-known Korean restaurants in town, but…	42430
d3370922	4.5	4.5	4.5	4.5	3.5	5	Such an amazing pre theatre meal. Its a really short walk from the Victoria Palace Theatre and would recommend booking as we went just after 5pm (opening) and it was getting pretty busy. They offer cook your own BBQ and other Korean meals - note that BBQ has a minimum order. We opted for their kimchi pancake, vegetable dumplings, tofu bibimbap, and tofu noodles. All of it was unreal, but the kimc…	44562
d3370922	4.5	4.5	4.5	4.5	3.5	5	Great quick Korean food right by Victoria, bibimba was delicious, proper crispy rice bottom, kimchi was good. Vegan and veggie options. Would defo go again.	43070
d3370922	4.5	4.5	4.5	4.5	3.5	4	My korean friend brought me here for a healthy wholesome meal! Between the kimchi - felrmented vegetables and the dumplings, the lovely soups with beef/fish/pork which neveer get cold as they are served in special font pots and great spices (sweet as well as spicy) and the famous korean BBQ we were really spoiled for choice.	43435
d3370922	4.5	4.5	4.5	4.5	3.5	4	I went here solo on a Monday night and had the chicken bibimbap, it was wonderful and I ate every bite. Came back on a Tuesday and had the kimchi fried rice. It was good but not as good as the bibimbap. My favorite part about Korean food is the banchan, so on the second visit i ordered the mixed banchan (called something else on the menu) and it came with pickled bean sprouts, radish, cucumber an…	41548
d731195	4	4.5	4	3.5	4	4	Went in a party of six to celebrate two of our parties graduation. We took an early table as two of our number were flying out the next day. The restaurant was almost empty and we were quickly seated and offered drinks whilst awaiting some of the party to turn up. Olives and bread sticks and tomato crustini appeared however bread rolls proffered on arrival which we deferred until later were not r…	41821
d1581302	4	3.5	3.5	3.5	4	5	Had an excellent lunch here - great, engaging servers. The amber ale pie excellent - vegetarian pie was good. Ale excellent also - overall just a great place to eat and relax for the afternoon!	43556
d2149211	4	4	4	3.5	4	4	First of all, outdoor dining at the dockside terrace while admiring the yachts moored at St. Katherine docks on a warm summer night in London Is an amazing experience. London is a gorgeous city – where the old and new co-exist in harmony; an architect’s, playwright’s, traveler’s dream vacation! But back to Ping Pong St Katharine Docks!!. As mentioned, their summer time ambiance is great as you ge…	41821
d719607	3.5	3.5	3	3.5	3	4	Khans is a good Indian/Bangladeshi restaurant. It does not serve fine cuisine - there are certainly better Indian restaurants in London. But it serves satisfying, good tasting & filling Indian food. & it is cheap. I like it. Don't travel across London to eat here, but if you are near Westbourne Grove, give it a try!	41122
d10249742	4	4	4	3.5		5	I was reading the review of this restaurant written by Marina O'Loughlin a British journalist, writer and restaurant critic who hated this place and I was thinking to myself if you want to be overweight, prematurely aged, having high blood pressure, high cholesterol, coronary artery disease at age of 40+ and look like Ms O'Loughlin than you certainly will not enjoy this restaurant. I am Lifestyle…	43435
d10249742	4	4	4	3.5		1	So disappointed and embarrassed. My sister had come up to London to see me especially to visit this restaurant as we both love healthy vegetarian food. The service was slow, but pleasant. My berry punch was really astringent, but I hoped was good for me. Happily it was mostly ice. Sister had an odd coffee. Starter of mixed mezze was OK but underwhelming; and as it was a small portion for two, we …	42614
d10249742	4	4	4	3.5		5	I am not a foodie, i am rarely impressed by food, but sometimes it happens. Like today. I had the best food I have had in years. I am not vegan but have a milk and a wheat allergy. Staff was very friendly and nice and seemed all to have a really good time! The Caramel Latte was to die for - with the raw chocko tarte.. OH MAY GOD. We had the meze as starter and then Kimchi bowl. But seriously, I w…	43617
d10249742	4	4	4	3.5		5	Excellent food. Excellent service. Excellent ambiance. Loved everything about it. We had lunch and dinner there while in London. While it runs a little bit on the pricey side, it's worth every penny. Terrific for vegans and vegetarians, but it's delicious for anyone. Doesn't matter how you eat. They also have amazing Vegan wines, which are a bit difficult to find for anyone who's a staunch Vegan.…	42856
d8604084	4	4.5	4	3.5		5	Amazing Greek dishes prepared with excellent ingredients and very little else. Fish is super fresh and tasty. Vegetables seem to come from the ancient days where a tomato really tasted like a tomato. Anbiance really nice and personnel super kind. Excellent place!	43313
d1019275	3.5	3.5	3.5	3	3.5	1	I endeavour to support museums and galleries restaurants where possible. Having visited here before for work - had found it ok. Then returned with a group of friends and was this time really disappointed by the slow service and very small vegetarian portions. After ordering the large not small plate of Ricotta gnocchi we thought they had served us the small plates. Apparently not. Equally the mea…	41548
d680422	4	4	4	4	4	5	We are repeat visitors to Spaghetti House, a restaurant which never fails to impress with consistently delicious food, friendly service and a warm atmosphere. The menu is varied with plenty of options for vegetarians as well as a range of specials. Be sure to try the Crescentine and the Gnocchi Al Gorgonzola!	42583
d718602	4	4	4	4	3.5	5	On a recent visit to Soho, we were looking for an Indian Restaurant and saw Delhi Brasserie with people waiting outside. On a quick check online, I saw mixed reviews with some saying very good food. We waited for good 20 minutes and was called out. This place serves excellent Indian food and make no mistake, it’s one of the places you want to come back. For starters we ordered Mixed starters and …	42401
d718602	4	4	4	4	3.5	5	We were planning to visit another restaurant on Frith St in Soho after reading reviews but were turned away as they were too busy. We were welcomed into the New Delhi Brasserie as they quickly arranged our table for five. Dinner was great and plenty of choices for the vegetarian, the five year old and the carnivores. Definitely will go back-Bel was a great server!	43313
d718602	4	4	4	4	3.5	2	I went to this restaurant when I went to find the Tiger Spice restaurant and found no trace of it. I walked around the corner and found the delhi brasserie. The menu looked marginal, but I had a hankering for Indian food and figured it couldn't be too bad.	40817
d718602	4	4	4	4	3.5	5	The restaurant is in a very good location, it’s a little busy but worth to try, because it’s one of the best Indian food we have ever tasted. The waiter Dell was really nice to take care of us. We highly recommend this place!	43525
d718602	4	4	4	4	3.5	2	We had planned to eat at Hoppers just a few doors down, however there was a queue all the way outside. Rather than waiting we went into the much quieter looking Delhi Brasserie. We should have queued for Hoppers as it's a positive sign having a busy restaurant. The brasserie was averagely priced for average food. However the portion sizes were amongst the smallest I have ever seen in a UK Indian …	42948
d718602	4	4	4	4	3.5	4	We met a Scottish couple at a pub our first day in London who we asked for restaurant recommendations as they said they've been coming to London a few times a year for several years. They recommended Delhi for excellent Indian food. The food was delicious. Spiced perfectly. Nice place. We will eat there again when we visit London.	42917
d718602	4	4	4	4	3.5	5	I went there a couple of days ago for dinner after seeing a stage show in a theatre in Covent Garden with my family. This was my first visit to this restaurant. I ordered chapathi and Channa masala & a mixed vegetable curry. To my pleasant surprise the food was extremely yummy. Planning to go there as many times as possible in my London visit.	42856
d718602	4	4	4	4	3.5	4	It was our first full day in London so we had a pint in a pub on Old Compton Street, then went around the corner for Currie at the Delhi Brasserie. Neither my husband nor I had ever tried Indian food before, but we understood that Indian food is just about as popular in the UK as Mexican food is here in the US, so we had to try it.	42125
d718602	4	4	4	4	3.5	4	I am not great fan go the Indian food.This was now my second time at Delhi Brasserie Soho, London. Again the food was quite nice made, especially my friend and	42095
d718602	4	4	4	4	3.5	4	My husband and I had been looking forward to Indian food on our last evening in London, but sadly our first choice had a wait time of over an hour. After wandering around for about 90 minutes, we stumbled across Delhi Brasserie, and we were thrilled to just be sitting. Fortunately, we really enjoyed our meals and we’d absolutely return the next time we’re in London. The aloo chop and chicken keba…	43221
d718602	4	4	4	4	3.5	4	After craving for some Indian food, we managed to settle and try 'The Delhi Brasserie' in Soho. Small restaurant but very cozy with great service.	42217
d718602	4	4	4	4	3.5	5	My family always like Indian food .we every weeks had a Indian food two times or three times .we came last night Delhi brasserie ,we had very nice meal .veg somosa .onion bhaji & tandoori mixgril veg rice & nan .all are very good & taste .service very welcoming.we will coming next week again	43831
d718602	4	4	4	4	3.5	5	I am always love Indian food .i like delhi chef .if chef came from. Delhi ,dafinatly food is very good .i came this restaurant again & again becouse of this restaurant chef from. Delhi .i come this restaurant with my friend tonight.we had a fantastic dinner .we had Lam chop .chicken korai , Rice& nan . Food & service very good .we will back very soon	43831
d718602	4	4	4	4	3.5	3	I wouldn't normally look to eat Indian food in Soho, but on a wet winter's night, the Delhi seemed welcoming. We were seated quickly though the table was really a bit small for 4 which meant my chair was knocked every time a waiter passed by. We ordered our food and some beers and service was polite and efficient. Food arrived promptly and portions were decent. Naans were very small so just as we…	42736
d718602	4	4	4	4	3.5	4	I live round the corner from the Delhi Brasserie. It's one of the last of what I would call "old school" Indian restaurants in the area, and I love the food. It's always good. I love the vegetarian thali, which offers a terrific meal at a really good price. Cosy dining room, and very friendly staff.	43344
d718602	4	4	4	4	3.5	4	Me and my dad went to Delhi Brasserie after a day out in London as we both love Indian Food. I had a lamb curry and the lamb was cooked to perfection. The cheesy naan was also really good. The portions were ok in size, however i could have eaten more! All the staff were friendly, creating conversation. We went on a saturday and surprisingly got a table straight away and were the only ones in ther…	41913
d718602	4	4	4	4	3.5	5	In the heart of theatre-land the Delhi Brasserie is very good. The food was delicious - my wife and I both chose the non-vegetarian thali at £14.95 and we were delighted with the quality and the variety. We also enjoyed a bottle of house white wine that was around the £15 mark. The service was prompt, friendly and professional. We'd managed to download a 25% discount voucher from the restaurant w…	41852
d718602	4	4	4	4	3.5	4	We took some US friends to the Delhi Brasserie last Saturday evening. Overlooked the fact that it was London Pride day, so it was absolutely heaving around the area (but lot's of fun!). The Delhi was a bit of a tranquil oasis out of the mahem outside & as it happens it was very nice. We were a bit worried because our overseas guests are a quite discerning & one of them is a vegetarian. We needn't…	41791
d720841	4	4	4	4	3.5	4	Went here as a group of four on a Saturday night - restaurant was very busy but we were showed to a table downstairs straight away. It's quite small and packed with tables, but the food was very reasonably priced and we were all very happy with our meals. Mains were around £6 - £12 - between us we ordered 2 chicken curries, a mixed sushi and the crumbed tofu (good to see a vegan option!). All wer…	41487
d720841	4	4	4	4	3.5	5	At Tokyo Diner you can be guaranteed excellent and authentic tasting Japanese food at a remarkably good price. The interior is just like the diners you get on every city street in Tokyo and I must say in many cases the food is even better. Their vegi maki set is great value at £4 for six sushi but it's their succulent aubergine age bitashi that has me coming back again & again. The aubergine is c…	41974
d1070997	3.5	4	3.5	4	3.5	4	A catch up opportunity with a great friend, our after-work locations, the Italians' reputation for offering the widest range of vegetarian dishes in non-vegetarian restaurants and two previously enjoyable visits drew us back to Casa Mamma, just opposite King's Cross station in Central London. We arrived at 18:00 to an almost empty restaurant. An hour later, it was rammed! The clientele appeared t…	43221
d7620204	4.5	4.5	4.5	4	4.5	3	Booked a table based on reviews. Very busy (Saturday evening) but the service was quick and friendly. Reasonably priced considering the location, food was nothing special though. Tempura was slightly greasy, although the prawns were huge and there was a nice selection of veggies. The dragon roll sushi was pleasant but not exciting and there wasn't enough pickled ginger. Nothing was really awful b…	43525
d7620204	4.5	4.5	4.5	4	4.5	5	I went to Oka restaurant tonight having read all the great positive reviews. What a great find, charming, quaint, cosy and it is by far one of the best sushi places I have been to. The red dragon sushi and tempura mixed vegetables was to die for. My friend had the miso soup with the tuna and salmon sushi which was delicious. The sushi was very fresh and such great attention to detail with the pre…	43160
d7620204	4.5	4.5	4.5	4	4.5	5	Sushi is good, the tuna burger sliders were unforgettable. We loved them so much but we are vegetarian now and sadly will miss them.	43405
d7620204	4.5	4.5	4.5	4	4.5	5	This place is very nice place to eat if you love sushi .My Being vegan it had a good choice of menu . The veg.based sushi dishes were a marvel . Miso soup and Wasabi was fabulous The people who are non veg could find it exciting that lamb is Available .prices are high in this fNcy place but the	43739
d7620204	4.5	4.5	4.5	4	4.5	4	I loved the food here. I thought the vegetarian sushi was very 'so so', but the other dishes were excellent. We had Slamon Tartare and Rosat Rack of Lamb - both very tasty.	43191
d1384368	3.5	4	4	4	3.5	2	We came in for a light dinner after a late lunch. Ordered two minestrone soups and gnocchi ragu. The waiter was incredibly rude as we did not order proper meals and basically threw our drinks on the table. Minestrone soup was not tomato based as we traditionally thought, more of a vegetable broth. Gnocchi was average, due to service would not recommend or return.	43132
d812769	4.5	4.5	4.5	4	4	4	We loved the choice for vegetarians. I had gnocchi with tomato sauce, which I felt should have had a fresh taste of garlic to bring it to life.	42430
d720365	4	4.5	4.5	4	4.5	1	We visited last night with some friends, the food was atrocious: the puff pastry starter was so under seasoned it was tasteless and the pastry itself was soggy and completely unappetising; my partners beef tartar was over seasoned to the point she barely managed half and with lots of water to get it down; the gnocchi main was over cooked, stodgy and the sauce was essentially just tomato paste wit…	44075
d720365	4	4.5	4.5	4	4.5	1	Went there for a birthday Sunday afternoon lunch. Although the venue and service is nice and the live music great the food was pretty poor (gnocchi was lukewarm at best) and really limited veggie options.	44621
d2095838	4.5	4.5	4.5	4	4.5	4	My wife and I had lunch on Friday to celebrate our wedding anniversary; from the moment we walked in we were welcomed by a very friendly member of staff who escorted us to our table. I had requested a nice table and we weren’t disappointed, it was at the back of the restaurant, not to close to other diners and well spaced out. We decided to order from the a la carte menu as we didn’t like the opt…	42705
d2095838	4.5	4.5	4.5	4	4.5	5	One of the best meals and dining experiences I've ever had. Being a vegetarian you can sometimes feel left out but the menu was outstanding. They even have a vegan menu. Loved the little surprise intermediaries. Can't wait to go back, highly recommend.	42644
d2095838	4.5	4.5	4.5	4	4.5	3	We went for lunch and chose from the set lunch menu. The experience was uneven. Highlight taste wise was the feta/pesto spread we got with the bread. The chicken in the mains was way, WAY too salty, the paella on the other hand too subdued. We got not one but 3 complimentary desserts (in addition to our 3 ordered desserts) but the main portions were minuscule. I think I counted 6 gnocchi in the v…	42156
d2095838	4.5	4.5	4.5	4	4.5	5	This is one of our favourite restaurants in London and having just visited for the fourth time I can honestly say the food is always superb particularly for myself being a vegetarian. The veggie menu always offers a good selection that tastes amazing, in my opinion the goats cheese gnocchi with parmesan veloute is outstanding. My husband loves all little extra bits of food you get during the meal…	42491
d2095838	4.5	4.5	4.5	4	4.5	5	First visit to restaurant for lunch. Liked the relaxed atmosphere and the service was very good. Cocktails fun- great British cobbler. The appetisers were lovely and I appreciated the vegetarian touches. The only thing to offer as feedback is that the waiter explained the dish to two of our party but not the other two. I would have liked to have known a little more about my mushroom gnocchi with …	41426
d1180250	4	3.5	3.5	3	3.5	5	Bought a voucher on red letter days. Had a great experience. Food delicious and plenty of it. Great service and fun atmosphere. We aren’t vegetarian but the veg sushi was probably the best sushi I’ve tasted! Delicious. Big thank you to Nicola and Jess who were very helpful and couldn’t have made us more welcome.	43862
d1180250	4	3.5	3.5	3	3.5	2	Taste were more like Chinese not really Japanese. The sushi are full of vegetables and very tiny if there is fish. This is not authentic Japanese restaurant. The rice is not Japanese rice, they drown the rice to make it sticky but it’s not Japanese rice. The interactive games are the only highlights of this restaurant nothing else. The eat all you can is not worth it. You only have limited choice…	44593
d1180250	4	3.5	3.5	3	3.5	1	Went to Inamo last week for half term with the family for lunch as they fancied sushi and sashimi etc... ! Only to find out that they only serve a handful of dishes for lunch. No sushi or sashimi which I thought weird. They only had Satay Chicken, tempura prawns and a handful of veggie dishes served with rice.	42401
d1180250	4	3.5	3.5	3	3.5	4	Great food, great atmosphere, reasonably priced( Sushi platter for 2, 1 meal of Wings and rice and 1 meal of chicken and vegetables plus 2 soft drinks came to £100. Good service and friendly. Interactive tables are quirky and playing games whikst you wait, a bonus. The latter was probably wasted on us as we met for a catch up so busy enough chatting.	43405
d1180250	4	3.5	3.5	3	3.5	1	Friend and I ate there this evening. Table top ordering was gimmicky. Firstly we were seated in a cramped and dingy sub basement area, I wanted a sparkling water only to be told they had none and instead was served with a tiny bottle of soda water for 2.25 The cocktails were expensive. We ordered a selection of dishes, my spicy tempura prawns came covered in cocktail sauce, the sharing spicy sizz…	43770
d1180250	4	3.5	3.5	3	3.5	2	We went here on a Tuesday evening and it was quite busy so we thought it must be good. The concept that is limited human contact as you can order from your table and limited to 3 dishes per person - which I do feel seems fair as if there’s two of you; that’s 6 dishes on the table which takes up a lot of space and you don’t want to be wasting food. It’s simple to use and quite fast in coming out. …	43525
d1180250	4	3.5	3.5	3	3.5	1	I was bought the voucher for my birthday from my parents and we were really excited - I booked us in on a Friday lunch service. We were greeted by a very rigid hostess who took 10 minutes to come to our table to explain how the interactive table menu worked which she rushed through. As we were on the all you can eat and all you can drink menu we were very limited on what we could have (the main m…	43497
d1180250	4	3.5	3.5	3	3.5	3	I'd be very surprised if the fun interactive approach to ordering food and drinks in a restaurant demonstrated at Inamo didn't catch on. What is a novelty here could well be the norm down the line. A fun experience sadly let down by a jumbled menu, a bit hit and miss with some items over priced others a bit sparse in content. Gyoza were tasty but small, ribs were plentiful but overly sweet. A dec…	41609
d733255	4	4	4.5	3.5	4	4	I thoroughly enjoyed my experience eating the dark with a friend. With the option to choose either meat, fish or vegetarian, I choose fish, as I don’t eat all meats. The experience was very different to any other and this made the night. The food was good, a little salty or a little sweet but no worries. The waiter Tekashi was brilliant and very attentive, asking us on each meal if we enjoyed it.…	43647
d733255	4	4	4.5	3.5	4	5	My guest and I, both vegetarians opted for the "Green" menu. We we served by the brilliant Takashi Kikuchi and had a great time.	42156
d731399	4.5	4.5	4.5	3.5	4	5	Nowadays, we can find quite many excellent Indian Restaurants in Europe. Benares Comes out on top of these. From the starter, the food tastes like in the best Restaurants in Delhi or Mumbai. We went for Chicken and Vegetarian. Indian flavours, not too spicy gave a wonderful taste to the various dishes. Service was fine.	42705
d731399	4.5	4.5	4.5	3.5	4	5	I went to 3 friends on a Tuesday night. Has a good bar and restaurant. My friends ordered non vegetarian and being a veggie, I ordered panner & okra, dal tadka. Started with some veggie snacks. Service is great. They served a complimentary dahi puree. Overall a great place to eat, good ambience and is generally full even at 11,30 pm. Recommend this restaurant.	43617
d731399	4.5	4.5	4.5	3.5	4	4	We had a friend from US visiting London so took him there for dinner. We were a group of 6 people and all vegetarians except for one. We would have wanted a more varied menu, but what was on offer was more than enough for us. I had my proper samosa in London in 9 years. We had 4 vegetarian dishes and all were happy with the taste of them. Proper Indian cooking and not the shady Bangladeshi cookin…	43221
d731399	4.5	4.5	4.5	3.5	4	5	Eight of us went for a family occasion. The customer service was friendly, helpful and courteous. Two members of our party opted for the vegetarian taster menu and the rest for the meat and fish taster menu. One person asked (and was given) an onion free version of the meat taster menu. I have eaten in a lot of Indian/Bangladeshi restaurants at home and in India, and without doubt this was the mo…	41821
d731399	4.5	4.5	4.5	3.5	4	3	I'm afraid my title says it all: we had a very good meal here but were surprised by the cost, and the place is decorated in modern international anodyne style. I greatly enjoyed my starter - macchi amritasari (though where in Amritsar would one come upon plaice, let alone Cornish plaice?) - and had a good solid but not particularly inspired main course - Coorgi Meen Kari (wild hake) - with proper…	42705
d1436128	4	3.5	4	3.5	3.5	4	Had dinner here on a Saturday prior to a performance at The Garrick Theater. Smooth online reservation. Place was packed but we were seated promptly when we arrived. We are vegetarians, and had several very enjoyable choices on the menu. Mushroom risotto very good, gnocchi dish a bit heavy on the sauce for me (personal preference) but the gnocchi proper were outstanding. Prompt and very personabl…	42644
d3206568	4.5	4	4	4	4	1	May be good for foreigners who just like any kind of Indian food, for a proper Delhiite like me the food wasn't even Indian. It's some sort of Bangladeshi joint serving in name of Indian food, same as so many other joints( all sweet curries, no authentic north Indian food, only a few tasteless vegetarian dishes)and mind it, the restaurant is not a budget restaurant by any means . May be I am bein…	43800
d3206568	4.5	4	4	4	4	1	Signs of a bad Indian restaurant? Food arrives quickly after you have ordered and all the dishes look the same! If you like authentic and genuine Indian food, avoid this place. The karahi chicken was just some meat mix with some sauce, meat was not fresh and even the naan bread was bland.	43647
d3206568	4.5	4	4	4	4	2	Unfortunately, a lot of Bangladeshi people disguise their establishments as Indian eateries and list Indian items in their menu. Result is poor tasting food. Non Indians cannot realize this as they just go for spicy taste. Indian food, specially the north Indian foods is cooked differently, all these Bangladeshi restaurants have one way of cooking - sautéed onion and tomato, throw in Indian ready…	43282
d3206568	4.5	4	4	4	4	5	I love Indian food, in fact it's my favourite cuisine but the problem is that I live in kings cross. Luckily I stumbled upon Indian Lounge which has been incredible! It's my go to place any time I have friends in town or just need my Indian fix. The food is great, specifically the Karahi Chicken and Saag Aloo. And every single person in there is so nice and helpful, willing to take the time to ta…	41699
d2340353	4	4	4	3.5	4	2	I went there with my wife for the 2nd time in a month. The 1st time we were impressed and thought the food was really outstanding. The sunday roast was a sort of a high class interpretation of the original recipe, exactly what you might expect from Gordon. Amazing presentation, soft 1st class meat with so many flavours and textures, roasted vegetables well cooked and seasoned, small size portions…	41548
d1389543	4.5	4.5	4.5	4	4	1	First of all I want to say that the service was great, very friendly and attentive even though it was a very busy night at the restaurant. The food on the other hand was disappointing for the price we've paid and there was just too much wrong. I had the "vegetable lasagne with peas, courgette, peppers and mushrooms". Couldn't find a single pea in it. Instead way too many carrots which made the di…	43525
d1389543	4.5	4.5	4.5	4	4	5	My wife has celiac disease so we are always looking for good gluten free food. This is our last night of a tour and we are staying at the end of Westminster Bridge. After walking over the bridge to view the Thames, Big Ben, Parliament and the London Eye we stopped by Locale to take a look at the menu. The restaurant looked inviting so we decided to have an early dinner. We were immediately greete…	43252
d737343	4.5	4.5	4.5	4.5	4	5	We've travelled widely in South Indian so have a good feel for the regions cuisine. Most Indian restaurants these days serve Bangladeshi style from Bengal so it was a real treat to find this restaurant specialising in South Indian food. We had the Chicken Chettinad Kollu which was very similar to a true South Indian curry due to use of regionally sourced spices and an authentic curry base.	43040
d737343	4.5	4.5	4.5	4.5	4	5	The best and most authentic place to have south indian food. Gobhi 65 and onion rava masala dosa are just too good. Make reservation on weekends, to avoid waiting.	42614
d737343	4.5	4.5	4.5	4.5	4	5	Our family wanted to try some Indian Food while in London. We did some research and found Chettinad. We were a party of 9 and were able to get a reservation. The atmosphere was very contempory and nicely decorated. We asked our waiter what he suggested and since we were new to the food he put together some appetizers and then some main dishes that our whole party could share. All of the food was …	40756
d737343	4.5	4.5	4.5	4.5	4	4	Having had 2 pastries and a coffee I wanted to have good and tasty Indian food. Considering most Indian restaurants in London operate under the disguise of Bangladeshi curry culture, this one outshines and negated this belief of mine. Very cosy and warm atmosphere with amazing friendly service. The food was very close to authentic south Indian cuisines (being a South Indian myself) and very price…	40725
d737343	4.5	4.5	4.5	4.5	4	5	Our family wanted to try some Indian food, while we were in London. We did some research and found Chettinad. We were a group of 12 people and was able to get a reservation. The atmosphere was very comfortabel and nicely decorated. We asked our waiter what he suggested, and has received a number of recommendations, he also served some appetizers and then some main dishes that our entire Party can…	41122
d737343	4.5	4.5	4.5	4.5	4	4	We went for dinner at Chettinad following TripAdvisor recommendations. The restaurant was a little noisy, but the service was friendly and efficient. The menu features dishes from Southern India, and we especially liked the Dosa (rice and lentil pancake) filled with vegetables and prawns, and the Chettinad Kozhi Curry (chicken). The lamb curry was less impressive (the sauce was a bit plain), but …	41183
d783897	5	4.5	4.5	4.5	4	4	visited here with a large party recently.The decor is a pleasant cool contempory vibe. I found the staff to be helpful enough. even when i asked for a vegetable side dish that was not on the menu, the waiter said it was no problem. it arrived perfectly done, the starter was fabulous. loved it. (veg padhi hopefully iv got the name right) the main i had a chicken rogan josh which was a little tough…	41275
d783897	5	4.5	4.5	4.5	4	5	We came as a group of 6 before the England Scotland game. All the staff, especially Sha, were very attentive and helpful regarding gluten free and dairy free options. The Lamb Karahi was phenomenal!! Came recommended to us by a staff member and it was a fantastic recommendation. Will definitely be going back!	44348
d783897	5	4.5	4.5	4.5	4	5	Third time I've been here with my friends - food is always excellent - can highly reccomend the Karahi and Dhal Sag. Lateef looked after us really well and made sure we had a great time, including catering to a vegetarian and allergy sufferer. Looking forward to our next meal here.	43862
d783897	5	4.5	4.5	4.5	4	5	Hello all, I visited the restaurant alone as I was very hungry and it was late. I ordered myself pilau rice, a potato dishes; aloo gobi and a lentil dish which I don’t remember the name and garlic naan bread. It was very delicious. Because I am vegan, I asked for tikka masala sauce without any cream and they made that for me without any issues. I am now on my way to the restaurant again with my m…	43101
d9713404	3.5	3.5	3.5	3		5	Booked the Unlimited Asian tapas & sushi with free-flowing wine or beer £39.95 per person through Bookatable, and it took several emails between me and the restaurant to actually confirm the booking. Not quite sure why but the staff were very polite and friendly. Absolutely loved this deal, the menu was pretty extensive with 20 odd dishes to choose from. The Chicken & vegetable gyozas were our fa…	43101
d9713404	3.5	3.5	3.5	3		5	We went here recently with a few friends visiting London. We were shown to our table straight away and the service overall was very quick. The food was delicious, especially the veggie sushi and aubergine. We mainly opted for Japanese dishes and they got the stamp of approval of a friend that lived in Japan for years. The cocktails were great too, especially the Kodama!	42491
d9713404	3.5	3.5	3.5	3		2	My wife and I found a deal on a discount website for two to dine for a set fee with an unlimited set menu and drinks for 90 minutes. The items on the menu are mainly vegetarian and vegan, with few meat and fish options. For me, when you're going to have things like sushi rolls and gyoza's on a menu, there needs to be more fish and meat options. It's a way to be cheap, nothing to do with quality o…	43770
d9713404	3.5	3.5	3.5	3		3	Me and my friend went for bottomless brunch here where there is bottomless prosecco and unlimited small plates and selected sushi. It was £35 each through Time out which was very good value for money as the dishes on the menu would of added up to be very expensive along with the prosecco. The sichuan chicken, noodles, vegan dragon roll and beef tataki were all really good but the rest of the sush…	44075
d9713404	3.5	3.5	3.5	3		1	We went for a birthday meal as a group of ten. We were charged £20 for us to be able to have our cake bought out to us. As the ordering is interactive the only service required is for staff to bring out food.. they repeatedly came out with it and placed it on the far end of the table for us to figure out whose food belonged to who. Then there was a service charge that they refused to remove. None…	43586
d9713404	3.5	3.5	3.5	3		5	Having previously enjoyed the Asian tapas and Sushi at the Camden branch of Inamo, now sadly closed, we were looking forward to trying the Covent Garden branch. We were not disappointed. The food is just brilliant and the novel way of ordering is part of the fun of enjoying the Inamo experience. The menu is on a tablet on the table with an illustrated list of dishes - some 17 Asian tapas, 14 sush…	44317
d9713404	3.5	3.5	3.5	3		1	After an incredibly impolite and rude greeting by the hostess, we were left waiting until finally seated at a filthy table. A slack cleaning job in front of us resulted in us specifically asking them to clean grotty spots off our table and equipment. Absolutely none of the staff were wearing masks or taking proper covid measures. It’s the first week back and they have already ignored the rules. A…	44317
d9713404	3.5	3.5	3.5	3		3	Visited with a "friend" on a second date - Wednesday evening. The restaurant looked nice but I would not recommend it to any of my friends. I have been working at different restaurants over the years and it was just very average experience. The food was good - lady sitting next to us said that sushi was great and we ordered few things to share - crispy tofu and shrimp and vegetable dim sum were d…	42705
d9713404	3.5	3.5	3.5	3		1	Came here with my bf as a pretheatre meal as I always wanted to try inamo. We ordered vegetarian gyoza, shrimp tempura, sweet potato fries, grilled scallop skewers, and a half tuna/salmon prawn tempura sushi roll. First dish was the shrimp tempura, we didn't enjoy it as it was filled with oil and we could only taste batter. Shrimp bites were so little we could barely taste it. Then the gyoza and …	43525
d9713404	3.5	3.5	3.5	3		1	I bought my boyfriend a Virgin Experience voucher for £45 and in my opinion I wouldn’t waste your money! We had unlimited sushi which was stodgy, chewy and most definitely not fresh. We ended up having to order extra food from the a la carte menu and a plate of vegetable noodles was £17.95?! Way too overpriced for the quality of food. In total our bill before the voucher was deducted was £95 and …	44562
d9713404	3.5	3.5	3.5	3		1	I visited Inamo yesterday with friends for the bottomless brunch. I ordered the vegetarian sushi and my friend ordered fish sushi. The waiters bought both sushi’s out on one plate and did not tell us it was both orders combined and didn’t bother to differentiate between the fish and the vegetarian! As I ordered first I assumed this was my vegetarian sushi and ate it, before realising a few minute…	44044
d9713404	3.5	3.5	3.5	3		5	We had a lovely birthday celebration for my 30th here. The food is great We had the unlimited menu using a groupon voucher, the menu does not have as much choice as the main menu, and there are a lot of vegetarian and vegan options, but this didnt bother us, the sushi and meat choices were lovely and we all felt like we had plenty of food. The service was good and attentive. We went on a thursday…	43831
d2165221	4.5	4.5	4.5	4.5	4.5	3	I ate here for a formal dinner with clients. The restaurant was chosen for the view of the Thames, its proximity to the City (of London) and because it was a fish restaurant with vegetarian options. The walk through St Katharine's Dock was lovely but cold and we were ready for dinner. We were offered a 6.30pm sitting which fitted perfectly with our early supper requirement but the restaurant was …	41306
d1137197	4.5	4.5	4.5	4	4.5	4	Given the mixed reviews,we were unsure what to expect.Even after eliminating complaints about price/portion size as well as reviews from the "we went there for our anniversary/a birthday celebration"etc crowd we still found positive and negative reports.The puzzle was solved by our visit;Pleasant minimally formal ambiance,tables nicely spaced,hospitality attentive but not obtrusive.Menu has plent…	42430
d1137197	4.5	4.5	4.5	4	4.5	4	I ate the vegetarian choices here and, as it was truffle season, they had the added benefit of some lovely fresh truffle shavings. The anolini pasta in broth was delicious and the second course of Gnocchi with cheese was also lovely . Our dessert was the soufflé with hot chocolate sauce - wonderful . Service was professional and friendly . Food came very fast . Portions small but sufficient . Lig…	42705
d3486137	4.5	4.5	4.5	4.5	4.5	5	This was an amazing steakhouse! We all had steak (which we’re not normally fans of) but everything was cooked to perfection. The truffle mac and cheese was amazing and the complimentary bread was delicious. I also had the sushi to start which was perfect and my aunt had the scalops which were also amazing. Our waitress, Mery, was soo lovely and super helpful regarding someone on our table who is …	44378
d1213167	4	4.5	4	4	4	3	Standards have slipped! This has been one of my family's favourite restaurants for many years. In fact my daughter and son-in-law had their wedding here just under 4 years ago. The food today was, as always, excellent but the fact that the starter arrived whilst I was in the middle of eating my main course, albeit with an apology, was to some extent unacceptable given that also the jug of tap wat…	43617
d1213167	4	4.5	4	4	4	5	Delicious food and recommendation for wine was exceptional (and reasonable). This is a venue to go for business or pleasure as it has a refined yet relaxed atmosphere.	41760
d1213167	4	4.5	4	4	4	4	I had a pleasanr surprise my client was quite happy with the food and service. I recommend it. It wasnt very cheap but this is a place whwre you can indulge every now and then. Refined indian food.	41579
d1213167	4	4.5	4	4	4	5	We ordered the three course set menu which came with a berry cocktail. What I particularly liked about he food was that it was cooked as Indian food ought to be cooked and not watered down for a western palette. The squid starter was spicy as it said on the menu and the paneer, moist and tasty. The Delhi chicken was as a butter chicken ought to taste and the kingfish again worth ordering in spite…	42064
d7083953	4	4	4.5	3.5	4	4	Had lunch here as part of a theatre day. Firstly the food. Chicken mousse light as a feather, nice chicken with peanut sauce. Bread was lovely. I had a vegetarian main course with gnocchi very nice. My husband loved his 3 lamb chops with minty beans. Puddings were nice too I had pain Perdue. Felt stuffed afterwards. Prices very reasonable. Cheaper than my home town. House white nice. Nice cocktai…	42005
d7083953	4	4	4.5	3.5	4	2	A very disappointing experience at Tredwell’s. We ate three courses from the Sunday menu. Our starters, the grilled bone marrow and chicken & fois gras terrine were fine but nothing spectacular. Expected the bone marrow to come with toast, and a bigger portion. If you want a good bone marrow dish, stick with St John. Our mains were the slow cooked pork belly & cheek and gnocchi with cauliflower, …	42064
d1044584	4.5	4.5	4.5	4.5	4	5	I have found Indian food nirvana - I have never ever had anything in Indian food as exquisite as this. They have some very special and unique dishes that you are unlikely to get elsewhere, which inspired us to try them - they were the perfect blend of spice and flavor. The Lamb Shahi Manipuri, Bahari Lamb and Joypuri Murug Exclusive were just so amazing. The staff are very proud of this little pl…	42856
d1044584	4.5	4.5	4.5	4.5	4	5	I went to London on a mission to eat delicious Indian food. I only really had one window when I was there in September to grab lunch, so I went alone on a Sunday afternoon. My waiter and I spoke for a while about the Rajdoot, how it had passed down through his family. His brother is the chef! I ate some delicious vegetable samosas and the best lamb dish (Lamb Shahi Manipuri) I have ever had with …	42248
d1044584	4.5	4.5	4.5	4.5	4	5	Hello my name is Domm from Rugby, I have visited this lovely ethnic paradise today and was pleasantly surprised! As a queen I usually dont enjoy Indian food as it goes straight through me but this tasted yummy hehe lol!!!!	42826
d1044584	4.5	4.5	4.5	4.5	4	5	Let’s begin with the punchline. This is absolutely, hands down, the best Indian food I have ever eaten, and the service was impeccable. True, I haven’t been in Delhi or Mumbai, but I imagine this is what it would be like. As you approach the Rajdoot, it looks more like a diner from the 50’s than a stunning Indian restaurant, and when you enter the place it looks tiny (room for 16 upstairs, and an…	42461
d3489533	4	3.5	3.5	3.5	3.5	5	Choosing an Indian restaurant in Brick Lane is challenging; there are so many of them in close proximity. We chose Aladin because it boasted good reviews in its windows - and these reviews are justified. The menu is extensive and had many specialist Bangladeshi dishes we had not encountered before now. Partner's veggie samosa starter was crisp, fresh and bursting with flavours. My Haryali Chicken…	43313
d4924792	4	4.5	4	3.5	4	2	Had a bottle of house wine, with a sushi starter, we shared smoked mash (weird but amazing taste), salmon (lovely, but small for the price) and vegetables (grossly overpriced, but tasted beautiful in a lemony soy sauce) and the total came to just shy of £80.	42644
d4924792	4	4.5	4	3.5	4	4	I went with 2 friends on a Friday night, quite late after a show. We sat at the sushi counter upstairs. The food was very good. I'm not a veggie/vegan, but the true highlights were the Padron peppers, spinach truffle salad, and paper thin vegetables. They were absolutely delicious. We also ordered sushi and grilled fish, but they were nothing special... you can get better many other places in Lon…	43070
d4924792	4	4.5	4	3.5	4	5	Vegetarian menu can be made vegan and is delicious at a reasonable price! Truffle with the sushi rolls is to die for and the dressing on the baby spinach salad could have me eating spinach for the rest of my life. Menu is a tad filling and later dishes sort of mush into one so a change in one of the heavier dishes to a lighter one would create the perfect balance. Also a desert option other than …	43070
d4924792	4	4.5	4	3.5	4	5	The food here is divine. We had a real mixture of dishes, beef, chicken teriyaki, fried rice, sushi, corn, vegetables, chips. Everything we had was amazing. The sushi is some of the best I've ever tasted and the blow torch show at the table was so entertaining. The cocktails were gorgeous, and the actual restaurant interior is so nice. Really funky. This is certainly going to become a regular hau…	42156
d4924792	4	4.5	4	3.5	4	4	Chotto Matte is an international operation with other branches in Miami, Toronto and Dubai. Its cuisine is similarly internationalist purporting to be a fusion of Japanese and Peruvian. The London branch is a swanky sort of place with neon lights by the entrance to the ground floor bar with a sweeping staircase up to the open kitchen and restaurant above. The menu is huge; so huge, in fact, I did…	43831
d4924792	4	4.5	4	3.5	4	5	Our family came to dinner, i had seen the menu and as a non sushi eating vegetarian i was dreading it, in fact i brought a bag of nuts and raisins as emergency food! However we all had a lovely evening, all the food was excellent as were the staff. I would like to especially mention our waitress, the very wonderful Taina. She is possibly the best waitress i have ever come across, very knowledgeab…	44044
d4924792	4	4.5	4	3.5	4	4	Went for dinner with friends without a reservation on Tuesday. We were seated quickly at a table upstairs - atmosphere was lovely and we could see everything happening in the open kitchen clearly. We picked a load of plates to share - a little sushi to start with edamame and sea bass ceviche followed by some Peruvian plates - paper thin vegetables, Peruvian corn, beef heart skewers, pollo con mis…	41944
d4924792	4	4.5	4	3.5	4	4	Had the set menu. Expensive but very good food and pretty original dishes. Loved the sushi and the paper thin salad. Ask for the veggie option if you are veggie!	42491
d1550869	4.5	4	4	4	3.5	1	What a clever ploy this establishment operates. Young man outside The Monsoon directs you to view the trip advisor screen displayed in their window which shows the very high position this restaurant holds in the rankings of restaurants in London. So on that basis we enter after all at this point we don’t have any suspicions about the place. We ordered poppadoms cauliflower bhaji, onion bhaji, chi…	43709
d1550869	4.5	4	4	4	3.5	5	After a busy week... I decided to take myself out for dinner (as I wasn’t in the mood to cook) and stumbled upon The Monsoon a local Bangladeshi Cuisine on Bricklane. I was really impressed with the warm welcome, privacy offered when asked (when dining alone) and the long list of quality vegetarian dishes on the menu!... not all resistants on Bricklane offer this.	43862
d1550869	4.5	4	4	4	3.5	2	Me and my wife visited the place, hoping for a proper Bangladeshi meal. The service was poor, the waiter ensured us the curry would be yellow and would include vegetables, when it didn't - the other waiter was adamant that this is how it should be. The paratha tasted like it was just a heated up frozen ready-made thing that can be bought in a shop. Rice was OK, but nothing special. And once we we…	42675
d1550869	4.5	4	4	4	3.5	2	Our 2011年1月 lunch at Monsoon provided warm friendly service, low prices, and below average Indian food. A friendly Monsoon waiter in front of the restaurant insisted we try the Monsoon special: a drink, appetizer, and main course for 11 UK pounds. The plainly decorated restaurant had no other patrons. Monsoon’s mango lassi had good flavor but Monsoon overcooked the tandori lamb and chicken within…	40544
d1550869	4.5	4	4	4	3.5	5	Sultan and Ata, our servers, treated us like kings and queens when my husband and I had dinner there last night. A local had recommended Monsoon to us and we walked up to check out the menu. We were welcomed by Sultan at the door giving us his best recommendations and offering us some chutney on the house. It’s still the beginning phases of reopening so for awhile we were the only diners, so we g…	44013
d1550869	4.5	4	4	4	3.5	5	Absolutely lovely Indian/Bangladeshi food. The butter chicken was not what I was expecting - a lot richer than I’m used to (Australia) but delicious veggie samosas and chicken tikka were a definite highlight. Great and attentive service from Shams and the whole staff, and an overall good vibe in the restaurant. I loved the music they played. Also the Indian savingnon Blanc was delicious!	43466
d1550869	4.5	4	4	4	3.5	5	Excellent Bangladeshi and Indian food, couple of free beers and good friendly service. Considered the first night to be the best curry we'd ever had.	42491
d1550869	4.5	4	4	4	3.5	4	From the outside we were a bit sceptical... it looks just like the other restaurants around. When we saw the limited vegetarian offerings (for an Indian/Bangladeshi place) we became more suspicious. But when we tasted the food it all dissipated... amazing taste, presentation and service!	42522
d1550869	4.5	4	4	4	3.5	4	Very friendly staff and a great selection of Bangladeshi cuisine. There are a fair few options for vegetarians as well. They accept gourmet card as well to get 25% off the bill although I forgot mine.	43466
d1550869	4.5	4	4	4	3.5	5	Good quality and tasteful food, with extensive menu (they offer set menus, if challenge of choosing proves overwhelming), the waiter was happy to explain to us various dishes until we made an informed selection out of a range of alternatives we were not familiar with. Very nice, efficient and friendly service (graciously accepting your own drinks, in addition to offering the ones they have on the…	42614
d7158643	4.5	4.5	4.5	4	4.5	4	The small plate idea was excellent for this late afternoon / early evening meal and the staff explained it perfectly. The beef, gnocchi and vegetarian sharing dish were excellent. The staff were helpful and joined in the fun.	42339
d7158643	4.5	4.5	4.5	4	4.5	5	The food at Cicchetti is unreal! I loved that they have a huge vegetarian choice, I couldn't fault this place at all. The gorgonzola gnocchi was the nicest gnocchi I have ever eaten! Service was great too, not a long wait for the food despite it being super busy. Probably my favourite restaurant ever, can't wait to return!	43160
d7158643	4.5	4.5	4.5	4	4.5	5	This was my first time at Cicchettis and i will definitely be returning. The menu was really varied with plenty of choice of fish, meat, vegetarian small plates. My sister and i decided to share a view and they were all delicious. We had the aubergine, crispy gnocchi which was outstanding, monkfish, lamb cutlets and the shortrib which was also delicious. We shared a panna cotta which was probably…	42248
d720880	4	4.5	4.5	3.5	4.5	5	I like Indian food , i had tried many restaurant Veeraswamy i the best , it located in regents street and the view from the restaurant very nice especially in December, the staff are friendly, food was yummy i had ordered patialas shahi raan its a lamb shank slow cooked for 6 hours and warped in pastry, chicken makny , buriani .	43070
d720880	4	4.5	4.5	3.5	4.5	5	I hadn't been to Veeraswamy in many years but used to come regularly. Since I read they were celebrating their 90th birthday this year I thought I must come back and try their Royal menu. We came on a Tuesday night in mid August and it was pretty busy. We started with cocktails, a Royal Salute, gin based and tangy, and a Mirchi martini, very strong with a hint of chilli. Starters, we both had the…	42583
d720880	4	4.5	4.5	3.5	4.5	5	I visit this restaurant every time I come to London, which is not often. In fact this is my third visit in 7 years. It has been very consistent on each visit with cheerful greetings and helpful waitresses. I'm not an Indian foodie so I rely on recommendations from the waitress. I told her I am not particularly fond of lamb so that helped. I started with the Chicken Tikka. It is hard to describe t…	42583
d720880	4	4.5	4.5	3.5	4.5	5	I was in London, this time on my own, for a quick business trip, debating the idea of dining at Veeraswamy solo. Last time I visited with my husband a bit over a year ago, remembering our meal there as one of the best I've had. Now, returning solo, with such high expectations has it's risks, but I am so glad i went!!! I chose the pre-theatre menu, had the dahi puri and vegetarian entree. Everythi…	41791
d720452	4.5	4.5	4	3.5	4.5	4	Downstairs in the Sochi lounge below Roka - Fun and lively atmosphere, nice DJ music abit too loud. Food was good and tasty - lots of choices - good flavours and portion sizes. Lots of fish dishes plus meat and vegetarian.	42767
d720452	4.5	4.5	4	3.5	4.5	5	I love it so much here , great atmosphere , great staff and so many delicious things to eat including now a vegan robata miso tomato steak. The hibiscus martini was beautiful , matching the Japanese blossom in reception and downstairs in the bar. All the food made my mouth sing; soft shell crab maki , tuna kampachi salad, iceberg salad , and of course rock shrimp tempura. It was extremely busy be…	42856
d720452	4.5	4.5	4	3.5	4.5	4	Apart from needing a magnifying glass and torch to read the menu, this restaurant was great. I was with local colleagues and they choose a wide variety of dishes to share. All were excellent and would recommend it to those who like Sushi or not. There are many delightful non-Sushi dishes as well as lots on offer for vegans.	43435
d720452	4.5	4.5	4	3.5	4.5	4	Enjoyed a completely off the menu Vegan sushi feast of avocado, mushroom, picked veg sushi and plenty of really good sake from a very well versed sake sommelier...	42309
d720452	4.5	4.5	4	3.5	4.5	5	This is the first time I've been to my favourite London sushi spot since finding out I'm pregnant. While I can't have the raw fish anymore I was more than happily stuffed after a fantastic lunch of avocado maki, mushroom rolls, ribs, sea bream, vegetable tempura and chilli-soaked edamame.	41456
d720452	4.5	4.5	4	3.5	4.5	5	Roma is a very good restaurant for Japanesish food. There are all kinds of good things on the menu, sushi sashimi various vegetables - the grilled asparagus specially good - tempura, and so on and so forth. Service is professional and good and the place is always packed; reservations essential. Buzzy and deservedly popular but prices. Good for a treat.	42583
d720452	4.5	4.5	4	3.5	4.5	5	Roka is one of my favourite restaurants. They do good, healthy veggie and fish stuff. Great sushi and it's very efficient and pretty cool. I was just there for lunch today. My only recommendation is that you get a table and don't let them sit you at the bar. It's pricey but worth it.	41030
d720452	4.5	4.5	4	3.5	4.5	5	My husband and I have made this a must-eat place on our trips to London. I have a gluten allergy, which normally wouldn't be difficult with all the delicious sushi and sashimi options, but this past visit I was pregnant as well, so couldn't eat the raw fish. Our server was great at checking with the chef's and they recommend something simply grilled. I went with the beef, which was amazing! They …	40848
d720452	4.5	4.5	4	3.5	4.5	5	Wow... What an impressing meal. Sushi collection, ribs, vegetables, prawns... Everything was not only delicious, but prepared and presented very very well. Make sure to share different dishes, you'll want to try them all. We paid about 50GBP each, but it was definitely worth it.	42522
d720452	4.5	4.5	4	3.5	4.5	4	I ate at Shochu Lounge as part of a group of 10. it wasn't that busy ( it was a Sunday evening before a bank holiday). Professional, polite and efficient staff helped the evening flow nicely. Glasses were refilled with minimal waiting. One of our party ordered sharing platters for all of us and unfortunately I cant remember what several of them were. The Sushi was however very nice, the vegetable…	41487
d720452	4.5	4.5	4	3.5	4.5	4	The food was great and there was a good variety for vegetarians, the black cod was not as great as we were expecting but the sushi exceeded our expectations. Its worth going just for the cocktails!	41365
d18543317	3.5	3.5	4	3.5	3.5	4	As I am vegetarian on Friday's, I choose the Arancini Funghi and the campagna pizza and it exceeded my expectations!! Worth try it! Service was ok .	42614
d717904	4	4	4	4	4	4	Good food. The beef dish was nicely spiced and the vegetable rolls were fine. Great service from Jakub made the experience all the better.	42979
d2570383	4	4	3.5	4	4.5	5	Your kids will love this! Walk down the stairs to the Crypt at St. Martins in the Fields Church just across Trafalgar square. There you will find tombs and a wonderful cafeteria! The atmosphere is unique and the food is delicious and quite a bargain! We had Gnocchi with vegetables in a cream sauce which came with baby carrots cooked with herbs and a side of Rocket Salad in a creamy Balsamic dress…	42095
d720131	4	4.5	4	3.5	3.5	1	My husband took me to Nobu for my birthday celebration as I had never been there. He did warn me in advance we are going so I can experience it but I won't like the food. I thought he was joking as after reading the reviews which were excellent it couldn't be bad. Me being a vegetarian didn't have much of a choice which is understandable as it being a sushi sashimi restaurant but whatever choice …	41974
d720131	4	4.5	4	3.5	3.5	4	Not only Sushi but also some Udon very fined and if I have to say which one of the dishes is the different one, this is the Vegetables Tempura, there was a piece of something similar to a potato in it that was delicious. Price is high but quality is very good.	43040
d720131	4	4.5	4	3.5	3.5	1	My friend suggested that we go a month ago and I have to say I was looking forwards to it. The reputation of Nobu proceeds itself. Just before I went I started looking at the menu and actually came onto Tripadvisor to see the photos and noticed that - unfortunately - some of the photos said 'overpriced'. Nobu is not only overpriced it's flailing. The sushi was okaaaay but I've had tastier sushi a…	42736
d720131	4	4.5	4	3.5	3.5	3	Visited with a friend on a Saturday lunch time. I had the bento box some of which I loved (the black cod and the vegetables.) The sushi was average. My friend is not a fish lover and the menu was relatively restricted for her. Her chicken teriyaki was a great disappointment for a whopping £28! Desserts were nice.	41306
d720131	4	4.5	4	3.5	3.5	5	Three of us went for lunch on a Friday the choice of dishes is amazing so we all went for the tasting box which have five sections with the hot and cold portions in each . One had five different sushi fish portions . One tuna and prawn . Hot scallops with rice and vegetables with a sauce a hot chicken on shoots and a snow crab tempura also a bowl of miso soup . Washed down with a sake witch comes…	42186
d720131	4	4.5	4	3.5	3.5	4	We ate here on Saturday as we were staying at The Metropolitan where the restaurant is based. It was fairly busy at 7.30 but this place does get busier as the night goes on. Excellent Yellowtail with Jalapeno, Crispy Rice with Spicy Tuna, Soft-shell Crab Sushi Roll and Langoustine with Spicy sauce to start. Very mediocre Wagyu Beef and Truffle Gyoza (couldn't taste the truffle at all) and Soft Sh…	42125
d720131	4	4.5	4	3.5	3.5	5	I’m a vegan and the sushi chef concocted me a variety of vegan sushi that was succulent... the place is busy we seated at the sushi bar where we interacted with the chefs they where very friendly...	43344
d720131	4	4.5	4	3.5	3.5	1	Due to current events I decided to order a takeaway from Nobu. Upon arrival the order was incorrect- I received a vegetarian dish £11 cheaper than the shrimp one I had ordered. However this wasn’t the worst of it. The spicy salmon on crispy rice that arrived was bland at best, lacking any spice at all and the Salmon Avocado roll was an ordeal in itself. Perhaps one of the simplest sushi rolls to …	44013
d720131	4	4.5	4	3.5	3.5	3	Went here for my husband's birthday. He had the tasting menu and the 5 sake selection, and I had the veggie one with a couple of glasses of St Clair kiwi white. The entrance and steps up to the restaurant feel like you're entering an office building, and once in there it reminded us of a service station food court or a canteen. It was nice to be able to see the open plan kitchen where the sushi w…	41426
d5532356	4.5	4.5	4.5	4	4.5	4	We didn't have a reservation but were happy to wait 20 mins for a table as I'd read great reviews! The place was packed as it was Friday night but we got a high table next to the bar so was happy we didn't have to sit at the bar for our meals. One of us is Gluten Free and they were not able to make many alterations to the dishes. They could have cooked some of the fish in Gluten Free teriyaki sau…	42767
d5532356	4.5	4.5	4.5	4	4.5	5	I had wanted to try Sticks'N'Sushi for a while and I was lucky enough to come here for my birthday. I am a big lover of sushi and I was not disappointed after visiting here. My boyfriend was accommodated for easily with lots of vegan options that are visualized in the picture 'menu' book. Although some may consider the food slightly pricey, the food cannot be faulted and I would happily return he…	42917
d5532356	4.5	4.5	4.5	4	4.5	5	We were stuck for somewhere to eat early on a Saturday evening in Covent Garden: loads of choice, but which is the best? We fancied sushi and checked the ratings- this placed scored well. We arrived before 6 abs were told we could wait for about 25 mins for a table at the bar: walking to the bar area every member of staff gave eye contact, smiled and welcomed us. Being January we had virgin cockt…	42736
d5532356	4.5	4.5	4.5	4	4.5	5	We went to Sticks n Sushi Covent Garden, we had great service, fabulous food there was over five dishes for vegans.	43009
d5532356	4.5	4.5	4.5	4	4.5	5	Fantastic atmosphere fabulous staff and the best sushi and the delicious sticks. I also had the yummiest salmon salad stuffed with crunchy vegetables. The saki is also excellent.	43525
d5532356	4.5	4.5	4.5	4	4.5	5	Very fresh sushi and wonderful meat dishes. I particularly enjoyed the vegetable salad. Great size and full of flavour. The menu is very extensive, so best to order a range of small dishes so that you can try everything. Service is exceptional!!	41974
d5532356	4.5	4.5	4.5	4	4.5	5	Sticks and Sushi is my all time favourite Asian restaurant in London. The sushi is incredible, as is everything else. The service and atmosphere is amazing too - I have been back quite a few times and would happily visit again! Highly recommend. Also good for gluten free food.	43374
d5532356	4.5	4.5	4.5	4	4.5	4	Visited yesterday with a group of 6 girlfriends for a birthday treat. The food is amazing! So fresh! The menu is varied and there's lots of choice. 2 of our group were pregnant so when we ordered the platter, they swapped all the raw fish options for cooked fish or veggie options. It was delicious! It is a bit expensive but most good sushi restaurants are, especially in London. You're paying for …	42826
d5532356	4.5	4.5	4.5	4	4.5	4	Tasty food here and helpful staff. Food came out at just the right intervals and sushi was tasty. I am a vegetarian and the waitress helped me choose my food but I opted for my favourite Inari with edamame beans (yum)	42217
d5532356	4.5	4.5	4.5	4	4.5	4	Fab for big group or just 2...really lovely dishes and good variety in menu. Atmosphere is nice here. Unlike a lot of sushi places which do just avocado and cucumber maki for vegetarians, here there's a lot more choice. Thumbs up!	42675
d5532356	4.5	4.5	4.5	4	4.5	5	I've been wanting to try this restaurant for a long time and I finally got the chance pre-theatre last night. My family and I loved it. My mum is a big meat eater, I prefer fish, and my brother is a vegan so eating out can be a challenge but we had no issue here. The vegan/vegetarian options were extensive and delicious, particularly the cauliflower and the Green Gate Salad. Another highlight was…	43435
d5532356	4.5	4.5	4.5	4	4.5	4	In London for a birthday treat we opted for the keep it coming which although a very pricey option worked well for sushi virgins as we had the most fantastic array of beautifully fresh food. We opted for mainly fish with some meat but that was a mistake as the fish was soo good we were stuffed when the meat arrived and it was really overkill. The staff explain the dishes well and quickly establis…	41821
d5532356	4.5	4.5	4.5	4	4.5	4	We were meeting family for a pre theatre meal. I am not a sushi fan but this was excellent. The dishes were chosen by my son and daughter in law who are both vegetarian/fish eaters and the range of flavours was amazing. I could yet become a sushi addict!	42461
d5532356	4.5	4.5	4.5	4	4.5	5	We ordered a maki maki menu, and some vegetarian sushi rolls, which all tasted great! The flavour combinations were unique and definitely not traditional, but some of the best we’ve had. Would definitely visit again.	43405
d5532356	4.5	4.5	4.5	4	4.5	5	Our Gastronomy in London started at Sticks and Sushi , tried the vegetarian/vegan fare (GreenKeeper course)from their Green Kitchen. Spicy Miso soup and seaweed avocado salad were more than delicious. Left me craving for more.Grilled oyster mushroom, sweet potato, asparagus with special soy sauce and coriander cress were flavorful. The rolls were mind blowing. Amazing Japanese and Danish fusion f…	43405
d5532356	4.5	4.5	4.5	4	4.5	5	Sticks n sushi is a fab lil sushi restaurant in Covent Garden - good value for money, very good food, would def go back here. I don't eat meat and one of the sharing platters we ordered had a few meat items which chef was happy to remove and replace with yummy veges - mushrooms and cauliflower truffles which were yum! everything we ordered was very tasty and service was very good, I look forward …	42767
d5532356	4.5	4.5	4.5	4	4.5	5	A beautiful blend of sushi meets Scandanavian food, with a great range of options for meat, fish & veggie eaters. Also had a beautiful grapefruit based cocktail. Definitely recommend.	43617
d5532356	4.5	4.5	4.5	4	4.5	4	In addition to the traditional items found at most Japanese restaurants Sticks N Sushi opens new eating horizons with imaginative combinations. the sticks refers to small skewers of tasty morsels ranging from mushrooms and asparagus to meat and seafood. Salads are terrific. During our visit my wife and I shared a combination salmon plate with salmon sushi and sashimi along with a vegetarian combi…	43586
d5532356	4.5	4.5	4.5	4	4.5	5	My daughter & I went on Monday about 5pm before a show. Plenty of seats available and many still available as we left at 7pm. We had a mixture of dumplings, sticks and sushi all of which were fresh and so so yummy. My daughter is vegan and found some delicious sushi which she said was the best she has eaten. Also treated ourselves to a few delicious cocktails. We had the best evening which was ma…	43831
d5532356	4.5	4.5	4.5	4	4.5	5	Visited Sticks & Sushi as a recommendation from our hotel concierge. It was delicious! We ordered ‘The Perfect Day’ which is a bountiful amount of sushi’s, yakitori’s (chicken, beef & pork), edamame, and various maki rolls. The service by Leonardo was excellent and he arranged for all of the items to be prepared (or substituted) gluten-free. Sit outside and watch the world stroll by in Covent Gar…	44621
d5532356	4.5	4.5	4.5	4	4.5	5	I can safely say, that this is one of the best Japanese’s restaurants I have ever been to. The food is superb, the service very friendly and upbeat and the restaurant is beautifully designed, very simple in a sober, calm but warm Danish design. My friend and I dropped in there for lunch on a Sunday and by miracle got a table. I would strongly recommend to book, the place was absolutely packed hal…	42125
d5532356	4.5	4.5	4.5	4	4.5	5	I've visited this place for 3rd time, every time when I am in London I want to go there. The atmosphere is excellent, the place is big and has different levels, the staff is friendly and helpfull and the shushi is excellent, especially maki and callifornia rolls! There is a big variety of food options (and vegan) and prices (there are chip and more expensive plates) therefore anyone can afford it…	43497
d5532356	4.5	4.5	4.5	4	4.5	5	This restaurant is one of the best Sushi restaurants I have visited in London. The menu is varied, especially if you are not a big fish lover and even caters well for vegetarians.	42248
d5532356	4.5	4.5	4.5	4	4.5	5	We chose the Westminster Sticks’n’Sushi for a recent meal before seeing Hamilton. My daughter is vegan and allergic to gluten, so we thought we’d be able to find something that we each liked. They brought a “photo book” instead of a menu, with photos of the food. A feast for the eyes as well and the mouth and stomach! We ended up ordering a green platter— some truly creative vegan sushi with deli…	43525
d5532356	4.5	4.5	4.5	4	4.5	4	Had the pleasure of going for lunch in Sticks'nSushi in London today. It's a firm favorite of ours in Cambridge, so we knew what to expect. And it didn't disappoint. Clean, beautifully presented food, an enormous amount of choice and as they present the menu options in photographs rather than vague and woolly-worded descriptions, there is a great deal of anticipation! As it was lunch, we decided …	42675
d5532356	4.5	4.5	4.5	4	4.5	4	This is perfect for a fun night out with friends. Their sushi is delicious and varied, I personally recommend the 100 pound platter with a lot of types of sushi, which in my opinion would be good for four and even five people (if you eat a lot you may want to complement this with a starter or with some sticks). If you do not like sushi, you can always order the “sticks”: essentially little skewer…	43617
d5532356	4.5	4.5	4.5	4	4.5	5	Really really good sushi! And lots more. Great vegan options to. When you don’t want cold readymade sushi from the endless sushi chainstores. Friendly, busy and clean! Love it.	43647
d5532356	4.5	4.5	4.5	4	4.5	5	Not long back from Japan and looking for an authentic taste of Japan. We booked a table for 2. The service was outstanding from start to finish with plenty of polite and cheerful serving staff despite it being a busy Saturday evening. Our coats and umbrellas were taken and we were shown to our table. The menu is pictorial and claims 143 items. We chose one of the set meals which included, sushi, …	42917
d5532356	4.5	4.5	4.5	4	4.5	4	I dined in here with my sister and brother-in-law to celebrate my birthday and knowing how I liked Sushi, we decided to come over as recommended by a friend and it was the best food and service I had ever experienced. There is a vast range of choice on the menu and the staff was very kind, friendly and entertaining. We had some traditional seafood to start off with, such as prawn in avocado and m…	42491
d1127071	3.5	4	3.5	3.5	4	1	Crowded, noisy, terrible service and burnt food. Our food took a long time to come. I think they were busy burning mine. I had the Asian Vegiburger with Kimchi ketchup. The burger was black. It looked like a hockey puck. But then so was the bun. So they matched. The chips were hard from sitting under a heat lamp too long. We ordered onion rings which had been cooked so long they were rocks and un…	42675
d1653208	3.5	4	3.5	3.5	4	4	My wife and I had wonderful dishes for lunch at Hazev's. The dishes were tasty and satisfying. My wife had a vegetable soup and I had a dish with eggplant, yogurt, red cabbage , and other vegetables. Nice.	43586
d7269715	4	4.5	4	3.5	4	4	We visited quite a few interesting food places during our eleven days visit to London , the best discovery we made and this is totally on account of having a son in law who is a vegetarian is that we finally began to look , pay attention and even sample ( rather one sided though ) the vegetarian items on offer in a restaurants menu . The entire meal experience was a good one , in the starters the…	42917
d730732	4.5	4.5	4.5	4	4	3	So I eat at a lot of Indian Restaurants (as you may see from my reviews) and when staying in Hammersmith I was looking forward to a good Indian meal with my family at 'Rangrez'. This restaurant is not that big and it does get busy and so you may want to plan ahead, we walked in and had to wait 40 minutes for a table for 3 persons. When the menu was handed to me I was surprised and disappointed to…	42644
d730732	4.5	4.5	4.5	4	4	5	I visited with my girlfriend and parents last night and we had a wonderful time. The atmosphere was friendly and relaxed. We ordered a variety of dishes and were impressed with all of them. My mother and my girlfriend both ate vegetarian and were happy with the range on offer to them. I had the lamb tikka starter and the meat was incredible: it melted in the mouth, was perfectly seasoned, and ser…	42644
d730732	4.5	4.5	4.5	4	4	5	We are curry Lovers and explore best places for Indian foods in London. Being from India we always have to struggle finding good restaurants who serve authentic Indian food and Rangrez surpassed all our expectations. It felt like having our food in Delhi or Amritsar which are famous for their eatries. The Lamb Samosas and bullet fries were great and Lamb do pyaza and delicious Indian butter chick…	41671
d941952	4	4	4	4	4	4	My husband and I went here over the new year, we and our dogs were warmly welcomed, we sat downstair, next to the door which was rather chilly, but as it was the only table we didn't mind. The decor could do with updating, it's a little shabby and not very chic. The food on the other had was amazing, I'm a veggie and the gnocchi I had was stunning, my husband had a fish dish which was equally as …	43466
d2064495	4.5	4.5	4.5	4	4	3	If you're in London and are searching for experiences then a trip to the East End area of Brick Lane should be on you list. The earlier Indian immigrant places now seem to be replaced by Bangladeshi style coking but for most Americans the difference is not noticible. I went with Indian friends who said that while not authentic Indian food it was tasty nonetheless. Part of the bick lane experience…	41913
d11871035	4	4.5	4	4	4.5	5	This is a great place for Indian food. This place was recommended by my cousin who lives in London. The good part was he also joined us for dinner . The restaurant staff knew my cousin and they were friendly and welcoming. We ordered Daal , curry and naan. We ordered Kachauri chaat, Server also got us a chaat platter complimentary. The food was amazing but chaat items were extraordinary and remin…	43678
d11871035	4	4.5	4	4	4.5	5	The Dhokla Chaat, as a starter was one of the best food I have ever eaten, thought I am not fun of Indianfood. The Methi Murg checken and Paneer Butter Masala were in good size and reasonable prise. The service was very attentive. Definitely I 'll come back.	43556
d784344	4.5	4.5	4	4.5	4	5	Read about this place in one of the vegan magazines and thought we would try it out next time in London. The food was amazing, the article did not over hype but in fact did not do it justice. The year before (before I was vegan) had a great veggie meal Yotam Ottolenghi and I honestly think this was better. I would highly recommend!!	43191
d720992	4.5	4.5	4.5	4	4	5	Really good food amazing calzone wine vegetable lasagne and gnocchi 100% recommended amazing staffss.	44013
d2490522	4.5	4.5	4.5	4	4.5	5	Stumbled across East Street online when looking for a good pan-Asian restaurant, and when we visited finally the food was absolutely TO DIE FOR. It’s rare that I’m really wow-ed by a restaurant but East Street really wow-ed me. My partner and I are both vegan and the vegan platter (as a starter) is excellent, and then we had a pad Thai and Singaporean curry as our mains and they were soooo good. …	44378
d2490522	4.5	4.5	4.5	4	4.5	4	I loved this place! The kitsch decoration is really fun and reminded me of East Asia. We had Vietnamese rolls and vegetable tempura for starters, which were lovely fresh, and the edamame beans were hot and salty - perfect. I had the mahi mahi curry for main, the fish was perfectly cooked and the sauce was creamy and spicy. Loved it! Possibly the best bit was the toilets...I'll leave that as a sur…	41883
d8606711	4.5	4.5	4	4		3	I love the decor; industrial chic and the neon sign above the kitchen; “this is where the magic happens”. But not this week. We started with padron peppers and crispy squid to nibble on and the squid was rubbery and tough. The starters of tuna and squid were both great and at £13 so they should be. Mains at £24 ought to be first class, and the venison was good but I can’t imagine ordering the ste…	43374
d7602232	4	4	4	4	4	5	Randomly visited this restaurant for lunch wanting to try something a bit different, lovely decor and fresh food. I had the kale salad with the prawns gluten free and my mum had the bibimpap with chicken which we both enjoyed.	43678
d7602232	4	4	4	4	4	5	We went to JinJuu for a family dinner - ages ranged from 8 to 71 - everyone loved the food, and everyone got to try something new for the first time, which is quite an achievement for a group including some very well travelled people. We took the JinChick set menu & the kids loved the variety of food on offer - sharing plates worked brilliantly, although the food was so good, I think they peaked …	42948
d7602232	4	4	4	4	4	4	I'm a big fan of Korea food, I tried this twice on my trip to London. The food was great. My top favorite dishes is 1) bibimbap (served with stone bowl with rice, veges, egg ) I added extra bulgogi ( which is a very tasty marinated Korean style beef). 2) short rip and kimchi mandoo. 3) short rip beef tacos (this can be spicy). The jinjuus Korea fried chicken was nice but very spicy. The first tim…	42887
d7602232	4	4	4	4	4	5	The korean fried chicken is the best I have ever had. Go here just to eat this. They serve the two sauces on the side and the traditional radish pickles. The bibimbap was actually perfect. the bowl was hot enough to get the rice nice and crispy on the bottom and the vegetables were deliciouly seasoned. our waiter was very nice and we tried a whole bunch of different soju cocktails. I liked one ca…	42401
d7602232	4	4	4	4	4	4	We booked here in advance of our trip to London having heard of its opening in early 2015 and wanting to try it out. We were running late for our reservation but Laura on the front desk was very accommodating and understanding. Staff were very friendly but some of the waiting staff seemed a little unsure about things. One man bought over a drink to our table that I queried if it was mine when he …	42064
d1550604	4	4	3.5	3.5	4	5	Absolutely stunning birthday bottomless brunch a treat from my friend. The food was amazing; started with hot edamame and salt, followed by a fish and vegetable sushi selection, sashimi, chicken and salmon yakatori and a dessert. So much food and bottomless bubbles / mimosas. Will definitely be back!	44317
d1550604	4	4	3.5	3.5	4	4	We were here for a birthday celebration. I have been to these kind of establishments before and I know how important it is that they have a lot of staff; in this case even more understandable as they have two restaurants in the same place (one Asian, one Spanish)...even so, they had way too much staff for the same task. I arrived first and there was a huge queue at the street entrance: none of th…	43252
d1550604	4	4	3.5	3.5	4	5	This place is gorgeous - the decor is luxurious, and the sushi bar is fab. We had a corner sofa for our meal which was lovely. I had booked a deal - £30pp for 3 courses and a cocktail. There were 6 of us. The cocktails / mocktails were delicious as were the three courses. Everything was explained to us well - there were two vegans in the party and they had tasty vegan options to try. We were look…	43040
d1550604	4	4	3.5	3.5	4	5	I had a wonderful experience at Aqua Kyoto. The atmosphere was welcoming, the restaurant stylish and the staff friendly and accommodating. I enjoyed a delicious spicy vegetable rice dish (similar to Korean bibimbap) whilst my boyfriend ordered a mixed sushi platter, which apparently melted in his mouth. My boyfriend is Japanese and this is one of the best Japanese meals he's had away from home, w…	42675
d1550604	4	4	3.5	3.5	4	3	Lovely place and food is nice, no doubting that. The service is a bit patchy though. My wife is gluten free and no one there seemed to know what that meant. I tried in vain to explain it to everyone there but to no avail. They said they understood but out came the gluten filled soy sauce anyways. My tuna and salmon sushi and sashimi were top drawer though.	41640
d734082	4.5	4.5	4.5	4	4	5	Me and my boyfriend were wandering around the area and stumbled across Bordello. I was worried they wouldn’t have any options for vegetarians, but they had plenty and I ordered possibly the best gnocchi I’ve ever had! The restaurant was very unintimidating and the staff were very friendly, definitely the best Italian place in the area	43466
d680476	3.5	4	3.5	3.5	3.5	4	Imperial China is one of my favourites and I've never reviewed it before - but it's always a great choice if you're bewildered in Chinatown. It's set back from the street across an ornamental bridge (say hi to the koi carp) and the nice thing about it is that you don't get led down into a subterranean dungeon or up to some sparse, bare dining room, which often happens when you are attracted by th…	42064
d7291976	4.5	4	4	4	4	5	This is my go to for pizza in London! It’s delicious!! It’s cheap and super super delicious! They have 2 vegetarian pizzas and lots of options to change things! Staff are always enthusiastic and helpful! I’ve never had a bad meal here! Honestly great.	43191
d8400000	4	4	4	3.5		3	The vegetable aranchini and gnocchi were fantastic and full of flavour. I really enjoyed these. However, fusilli alla norma was a big disappointment. The sauce lacked flavours and almost tasted like canned tomatoes. Capers were missing and aubergine hardly added any taste. I had gone with very high expectations, but the pasta made it an underwhelming experience. Maybe it was just this one dish.	44440
d8400000	4	4	4	3.5		3	I rarely eat Italian out as I know what homemade Italian tastes and really difficult to replicate in a busy restaurant and I really don't want to pay restaurant prices... but this was the soft opening at Cafe Murano Covent Garden so I was curious to try it out without paying the Michelin Star price. We were sat upstairs which had a modern beamed roof that you could see the colour of the sky, it h…	42156
d11789169	4.5	4	4	4		5	I could not fault this cozy, well designed Sushi restaurant. You cook see the chefs preparing the dishes. Upon arriving I was shown a table by a very friendly, and beautiful waitress. She explained how the ALL YOU CAN EAT buffet worked, and its all electronic. A screen on the table helps you flick past the menu, you place your order and presto the chef starts cooking/preparing. I enjoyed every co…	43739
d11789169	4.5	4	4	4		5	This was my second time of coming here and both times I have had the best experience. We had a timeout voucher, where we got unlimited Asian tapas and a bottle of prosecco, which was a great value for money! The food is amazing and the staff are so attentive and thoughtful. Our server was Robins, who kindly asked the chef's to make some special gluten free sushi for me, which I really appreciated…	44044
d11789169	4.5	4	4	4		5	We had a lovely dinner here with some great sushi and very good smooth beers. We were here for a business dinner and had just enough food and just enough alcohol to remain professional. The digital table used to check the menu was a cool gimmick and aided in all of us choosing food. Good for veggie options and relatively good value for portion size and quality. Thanks to Robins for the great serv…	43739
d11789169	4.5	4	4	4		3	Overall not bad but as a vegan found their sushi very unimaginative compared to other places. The chilli tofu was nice but overpriced as was the wine at 8.95 a glass cheapest. Generally ok but far better and cheaper elsewhere such as Bento Ramen in Camden . The domes outside were the only available seating,again ok,nothing special.	43678
d11789169	4.5	4	4	4		5	New menu has just launched here with some very impressive additions to the menu. We really enjoyed the Yuzu Pork Belly and the Dragon Roll sushi also very tasty. A lot of veggie and vegan dishes also available on the menu, including Bang Bang Cauliflower and Sizzling Mushrooms which we loved. Great service from Michele. Highly recommended. Been here a few times now and always enjoy.	43556
d11789169	4.5	4	4	4		5	I came to eat unlimited sushi promotion on 31st March. There are good varieties of food as there are numbers of vegan menus recently. However, I still hope that sashimi menus will be back as a part of this promotion. Michelle is always willing to offer a good service and cares about all customers.	43525
d11789169	4.5	4	4	4		5	We went for the bottomless sushi deal one Friday (purchased from Time Out but I think you can arrange directly with Inamo also). It was incredible!! There were 20 dishes on offer on a bottomless basis and we tried about half of them. There wasn't a bad dish among them. The highlights were the cold rare beef and the tempura vegetable maki. We ordered them 3 times over!! The interactive table was g…	43191
d7999757	4	4.5	4	3.5		5	I had tried to get a sit in Bao three times, but it was always packed with enormous queues. So in my four attempt I decided to wait (I got there just after they opened at 17:30 and I queued for 30 minutes), and waiting has never been so rewarding. Staff was warm and friendly without being annoying and the food super good. As I don't think I will come back very often (It's not always fine to queue…	42186
d5856902	4.5	4.5	4.5	4	4.5	1	We went to this restaurant a few months ago having read great reviews on trip advisor. I really do not understand where all these good reviews are coming from. To start with, the food is expensive for its location, the portion sizes are measly, there is a lot of colouring and sugar in the dishes and the quality of lamb and chicken is poor. This restaurant is typical of Bangladeshi cuisine you get…	41821
d5856902	4.5	4.5	4.5	4	4.5	5	I visited Bayleaf with my kids and wife based on a recommendation from a friend and we were all extremely impressed with the quality of our dishes and the friendly service provided. Many restaurants claim to be "Indian restaurants" but Bayleaf would give some excellent restaurants I have been to in Delhi and Mumbai a run for their money. Will definitely be visiting again soon, the Jhinga puri and…	43739
d9877724	4	4	4	3.5		5	Hello everyone me and my friend decided to have big moes today we ordered 2 barbecue big dogs comes with chips, barbecue chicken strips, the vege one and the texan burger and two cokes. The food was amazing perfectly cooked we could not have been more pleased I definitely recommend this place. It's in a perfect location bus stops and aldgate station nearby the staff were incredible friendly. Espe…	42522
d1699679	4	4	4	4	3.5	2	I am very fond of Dahi Puri and dosas but the ones we were served here were very disappointing. The Dahi Puri were rough & ready in appearance but tasted OK although no where near as good as The Indian Tiffin Room in Manchester. The actual dosa was OK but the potato filling was bland and had an unpleasant texture. There are not many Indian vegetarian restaurants in central London but I would not …	42795
d1699679	4	4	4	4	3.5	5	As a veggie it is so disappointing to visit 'Indian' restaurants and find that they are actually Bangladeshi and they can't make anything taste nice without meat. The majority of places to eat in India are vegetarian so it is exciting to find an authentic restaurant in one of the most touristy parts of London.	41518
d3640116	4	4	4	3.5	3.5	5	Been here many times now and for me it's the best naughty broth style ramen I've had outside of Japan (and I've been twice). The spicy mince broth is my fav but can't go wrong with their tonkatsu either. They've also jumped on the poke bandwagon but added a twist in true bone daddies style, crispy pork belly, kimchi and veggies is truly delish	43252
d3640116	4	4	4	3.5	3.5	5	The chicken bone broth ramen was just what the doctor ordered after suffering through food poisoning (gotten from a spendy Xmas supper at a posh hotel in Covent Garden). I'm going back because I really could only sip the broth, and I would seriously like to enjoy the meat and veggies as well. I can say that my family scarfed it all down and then devoured the salted caramel mochi for dessert. Yum.…	43070
d3640116	4	4	4	3.5	3.5	5	Never tried ramen before and visited this place on a friday evening. Amazing location in Soho and sitting is on long tables so you can chat with other diners if you wish! Food is amazing and generous. Being a vegetarian i had ample choice and the mushroom broth ramen was deep in flavour and really good. The agedashi tofu was to die for. Definately visting again and again	43070
d3640116	4	4	4	3.5	3.5	5	Bone Daddies is usually super busy, so you'll probably have to wait for a bit before being able to be sited, but it's totally worth it! Since the ramen is pretty big, I wouldn't recommend ordering a starter unless you're pretty hungry, my friends had some chicken wings, which they say were amazing, while I had the raw cauliflower salad, which was absolutely delicious and refreshing. I had the veg…	42736
d3640116	4	4	4	3.5	3.5	4	I was introduced to Bone Daddies by my friend whilst we were in Central London looking for a bite to eat. She told me that this place is the sister of Flesh & Buns (which I have yet to check out) so I thought what the heck lets give it a go. We had to queue for about 15-20 mins which was fine as of course this place was very popular indeed. By the time we managed to get inside we were asked by a …	41944
d6845113	4	4	4	3.5	3.5	5	Really great, tasty food. Server’s knowledge of vegan options (and what could be made vegan) was excellent. Really buzzing place, will definitely be back.	43009
d6845113	4	4	4	3.5	3.5	4	Everyone enjoyed all the food. Wiped the plates clean octopus beef lamb chicken perfectly cooked. Lovely veggy dishes as well.	43040
d6845113	4	4	4	3.5	3.5	5	Had a group booking, didn't have to wait too long for the food. Loved the sharing dishes that came as they were cooked. Duck and date kebab was lovely as the vegetarian rice dish.	42979
d6845113	4	4	4	3.5	3.5	5	We ate here in a very large group (> 20), for which you would typically expect standards to decline, however everything about our meal was excellent. Vegetarian food was sublime and cocktails were delicious.	42917
d6845113	4	4	4	3.5	3.5	5	Absolutely superb! I can't remember the last time I had such a delicious meal. Great for sharing and loads for vegetarians. The falafel and courgette fritters were stunning!	42887
d680360	4	4	4	4	3.5	5	yummy south asian food and good for vegetarians. you sit on benches so it is informal. standard wagamama menu which I like a lot.	43709
d2256061	4	4	4	4	3.5	5	We were tired from walking and just happened to lunch at this place . The food was exquisite and better than any Indian food we had had in NYC . The samosas were not greasy , the sag was really tasty ,cauliflower was great . Rice and Kulchi was quite good. Service was excellent as well .	42948
d793183	4	4	4	3.5	4	5	I'm not a great fan of chi-chi Knightsbridge but needed to find a restaurant there for dinner with some friends. Was recommended Signor Sassi and also was swayed by the reviews on TripAdvisor. The place is buzzing - the staff are lively and fun - all Italian I think - it felt a bit like we were in a 1950s film. We started off in the bar upstairs which was a little soulless but it didn't matter as…	43009
d1043872	4	3.5	4	3.5	4	5	Went there to say hello to my colleagues. Classic English pub with Great pints and also the food is very good (I had a veggie burger). The staff is very friendly and there is a very comfortable atmosphere.	43070
d720667	4	4	4	4	4	5	Third visit to Tas and it didn’t disappoint .Meze to start and various for Mains .Meat balls ,Meats and I had the vegetarian all served with couscous .Delish .Hubby had mandarins with yoghurt and syrup .That was lovely Thoroughly recommended.	43647
d8632781	4.5	4.5	4	4	4.5	5	The food at roka was amazing. Great selection for vegetarisns and meat eaters. Sushi was fresh and delicious. The miso cod was put of this world. My 7 year lld daughter loved the teriyaki chicken. We had a great meal and it is pretty reasonable in price as compared to other lindon restaurants. My only complaint was that we were given a table at 9:30 and the managr asked us to leave the table at 1…	42522
d8632781	4.5	4.5	4	4	4.5	3	Managed to get a table at 8.30pm without reservation on a Friday night. The place was super busy and of good atmosphere, if you don't mind the noise. Ordered various nigiri and maki rolls, vegetable tempura, chicken wings and a hot pot rice with crab. Whilst the hot food were all very good, the sushi were somewhat of a disappointment. The rice was cold and hard, and given its price I would rather…	42461
d8632781	4.5	4.5	4	4	4.5	2	We have eaten several times in all of the four Roka restaurants (Charlotte Street, Aldwych, Canary Wharf, and Mayfair) and have always enjoyed the food and experience (as good as Zuma but not quite so expensive). However, on this occasion we were disappointed. The restaurant was full to the limit and the staff insufficiently organised and professional, and so were unable to cope. The sake was ser…	42248
d8632781	4.5	4.5	4	4	4.5	3	The room itself is lovely. We went on a Saturday night and it was very busy as we expected. My friend had been there several times during the week and suggested going there. The cocktails were great, as was the vegetable tempura, spare ribs and the aubergine dish. However both the sushi and the iceberg lettuce with caramelised onion were absolutely tasteless. The tuna tatake was very disappointin…	42064
d1389784	4	4	4.5	4	4.5	5	Being from a world renowned food city, our expectations for the food in London were not extraordinary. The Spaghetti House on Bryanston Street, however, small but quaint, was fantastic! My gluten-free meal of homemade gnocchi was excellent - the most tasty gluten free meal I have ever eaten! Everyone else raved about their meals as well. The restaurant has a good variety of dishes as well as wond…	41852
d1389784	4	4	4.5	4	4.5	5	We were looking for an easy, convenient dinner option while staying near Marble Arch. Our concierge recommended Spaghetti House, and we were glad we tried it! The salads and vegetables were particularly fresh, and we really enjoyed them! The spaghetti and gnocchi were also great! Chris, our server, was very helpful in answering questions and made sure we had everything we needed in a timely manne…	42522
d1389784	4	4	4.5	4	4.5	5	The Spaghetti House got a lukewarm recommendation by our cabbie when the restaurant we really wanted to go to in Notting Hill had too long a wait for our tired bones. He dropped us off at the corner, we walked over, peeked in the window, hesitated, and almost did not even go inside. I am so glad we did! I do not eat a lot of pasta due to gluten intolerance, but cheated on a homemade gnocchi made …	41791
d731658	4.5	4.5	4.5	4	4.5	5	We went to celebrate my wife's birthday. My wife had some exceptionally nice venision. Although I am not vegetarian I chose the gnocchi with ceps and truffles and it was exceptionally nice and tasty. For dessert we both had the ice cream and sorbet - apricot, ginger and strawberry flavours. Although the wine list has many very expensive bottles we had a very nice Corbieres for £32. Not a cheap me…	41518
d1059621	4.5	4.5	4.5	4	4	5	If you want to remind yourself how the food tasted during your last trip to Italy or just craving for real authentic Italian food you should definitely visit Orsini caffe. It is located just in front of famous Victoria and Albert museum and you never expect such a great taste of food and very generous portions in the restaurant located in one of the most touristic areas of London. Orsini has been…	42552
d2322652	4	4	3.5	4	3.5	5	This is one of the best chinese we had in the UK. we had xiao long bao, dan dan noodle soup, ma po tufu, beak chi ? some vegi thing and sweet sour pork, and 2 rice, the bill came out only 45£. everything was so delicious. I'll def come back here.	42644
d2372076	3.5	3.5	3.5	3.5	3.5	5	Dropped in today to have lunch with my wife and daughter. No reservation made but they made us welcome. Quick service and quick. Wife and daughter are veggies and they loved the selection of veggie dishes. They had the funghi pasta and I had the lasagne. Fast service, and pleasant staff. I would definitely recommend.	43070
d12228960	4.5	4.5	4.5	4.5		5	We had a wonderful time at Mere, the waiter was extremely friendly upon arrival as were the staff throughout the meal. The lighting and mood of the restaurant was perfect, not stuffy at all. We opted for the vegetarian taster menu which was probably the best I have had to date. To top it all off Monica came in to say hello to all the tables which was a real treat.	43770
d2140493	4.5	4.5	4.5	4	4	5	My ahi burger was cooked perfectly! And the bun was also delicious! They had a good selection of vegan vegetarian and meat burgers as well. Also, their brunch menu looks interesting with a variety of flavours of American Pancakes which are not so easy to find in London. I'll defo be back.	43647
d2140493	4.5	4.5	4.5	4	4	3	The downstairs dining room is good for families wanting to take a break from the crowds. As far as the food, it was hit and miss. On the plus side, my wife and older son enjoyed the seared ahi tuna sandwich, which was actually cooked medium rare. The fries/chips were good, as well as the vegetable spears with hummus. On the not so good side my mahi-mahi fish sandwich tasted like it had been froze…	42887
d733860	4	4	4	3.5	4	2	This is a great concept, but I felt the sushi was poor and over priced. This not authentic Japanese sushi. Very little fish featured here ... alot of veggie rolls that are masked with mayonnaise.	43709
d733860	4	4	4	3.5	4	5	This was my first time eating at Yo Sushi as I'm not a usually huge fan of sushi, but it I was in a bit of a rush and it seemed the most convenient place to eat in Harvey Nichols. I was pleasantly surprised by the food, all very fresh and great tasting, and the service was fantastic and quick, which was exactly what I needed. I was served by Kasha who was really accommodating and pointed me to al…	43101
d8826807	4.5	4.5	4.5	4		5	Came here on our first night in London, knackered and desperately seeking good food. Mildreds did not disappoint. I had the Korean burger and my partner had the kimchi fried rice dish and both were to die for. The staff were excellent despite it being a Saturday night during Easter. Take a non-vegan or veggie and I can guarantee they'll be asking to come back again.	44652
d1381942	4.5	4.5	4.5	4.5	4	4	Dined here with two friends from the US. Very warm welcome and attentive service from Jamie. Starters were ham crockets, gnocchi and goats cheese bruschetta - all very good and tasty. Mains included a steak - cooked perfectly but a little cold - pan fried sea bass with vegetables - excellent and the biggest bowl of Moules that I have seen in a long time. Empty plates demonstrated our satisfaction…	43344
d8833735	4.5	4.5	4.5	4.5		4	Really different brunch in the city and although bottomless, not at all rowdy or too drunk. Starter table is the reason I have given this 4* it was quite weak. Sushi and seafood was room temp so I avoided. Had bread meats and cheese from the dessert table instead. Egg station was fab great eggs royal and omlette a. Main was good choice of meat fish and veggie. Dessert table was the star loved it …	43800
d793729	3.5	3.5	3.5	3.5	3.5	4	Visited before going to the Adelphi Theatre. Really convenient for the theatre and ten minutes walk from Waterloo. Food and service were very good. My daughter is vegetarian and there was a decent choice of vegetarian food as well as steaks, burgers etc. We used a Gourmet card discount card which gave 50% off food. Ended up with a bill of £45 for four for two courses and drinks. Absolute bargain.…	40969
d733567	4.5	4.5	4.5	4.5	4	5	Very good food, also for vegetarians. Very friendly host. Nice atmosphere. Very good price/quality. Open kitchen.	43435
d2154460	4.5	4.5	4.5	4.5	3.5	5	I've been eating at the Palms of Goa regularly for the last 20 years and it has become a lunch fixture which myself and work colleagues and friends look forward to every week. We usually have the vegetarian set lunch which is excellent value for a starter, two curries, rice, naan and raita. From the main menu, the pumpkin curry is another vegetarian favourite, along with the spicier Karahi chilli…	44287
d2154460	4.5	4.5	4.5	4.5	3.5	5	Visited here with my parents and had a beautiful meal in a small but homely restuarant on Charlotte Street. Dishes looked small but were more deceptive as they were very filling. Naan breads were delicious. The chicken karahi I had was beautiful and my mum said the vegetable thali (like a big tapas plate) was incredible. In fact, the best Indian they had eaten anywhere since coming back from Indi…	42644
d2154460	4.5	4.5	4.5	4.5	3.5	5	My family and I tried out this restaurant last night. It was the first time some of us had been here. It was recommended by my son and his girlfriend and we were not disappointed. A few family, members had a starters, onion bahjis, potato chops and chicken wings were enjoyed by them. Our main meals included xacuti, Goan curry, tikka masala and Karahi chili meth paneer and I shared the fish Thai w…	42614
d2154460	4.5	4.5	4.5	4.5	3.5	4	This little restaurant has the relaxed staff and atmosphere of Southern India, including outdoor seating. Each dish we had was fresh and different to the others, unlike some London Indian restaurants where all the sauces seem to come from the same pot. Our favourite was the karahi chilly methi paneer - we're not vegetarian, but this dish was the tastiest of the lot!	41365
d3971257	4.5	4.5	4.5	4.5	3.5	4	Had a lovely meal in Zaibatsu on the run up to Christmas. It was recommended by my landlady and it didn't disappoint. My partner is a veggie and he had loads to choose from (a nice change), we opted for endamame beans and tofu for starters and then a steaming bowl of noodles and some sushi for mains. The food was fresh and tasty and served quite quickly despite the restaurant being full. We had b…	41609
d4562632	4.5	4.5	4.5	4	4	5	After 7 years of gluten free eating, I’ve never been so excited about a menu. None of the menu was dull or safe, and yet it ticked so many boxes for classic dishes that I always miss out on at other restaurants. Not only that, every single dish was delicious and I still can’t believe the gnocchi was gluten free!	44501
d4562632	4.5	4.5	4.5	4	4	5	This is a really wonderful restaurant for anyone who wants to be 100% that their food is gluten free. This was perfect for my daughter who is coeliac and also allergic to dairy and egg. The staff are very friendly and knowledgeable. We thoroughly recommend the mushroom gnocchi and the bruschetta, but in particular the skinny fries! There were great vegan options too. We will definitely be returni…	44044
d4562632	4.5	4.5	4.5	4	4	5	What a refreshing experience, to be able to eat absolutely everything on the menu! The staff were superble attentive and the decor beautifully presented. We had non GF vegetarian friends with us and they said that the gnocchi was up there with the best they'd ever had. I had the steak pie which was full to the brim with meat and the pastry was indistinguishable from a pastry containing gluten, by…	43678
d4562632	4.5	4.5	4.5	4	4	5	The food here is really lovely. We came for my birthday and my partner does not eat gluten free but said his gnocchi was brilliant.	43556
d4562632	4.5	4.5	4.5	4	4	4	A few steps down the road from Sadlers Wells theatre made this a most convenient pre-show eatery. The atmosphere was very busy and buzzy and the service was very enthusiastic and efficient with any passing server happy to attend to us. Neither of us is coeliac but liked the menu we saw online. We started with Angel pate (totally delicious) and Doughnuts which are a signature dish. The latter were…	43405
d4562632	4.5	4.5	4.5	4	4	4	Dined with Celiac wife and friends. Very good food, would not know it was gluten free. Best dish was the meat pie. Also, had mushroom gnocchi and lamb. All good. Good date place. Cute room. Would go back.	43344
d718881	3.5	4	3	4	3	1	We ordered sev chat which was a joke. It was literally drenched in watery imli (tamarind) sauce and sickly sweet. My daughter ordered masala chai which was just weak tea bag tea with no flavour. Normally this should be brewed in a saucepan with fresh spices and milk and this was not authentic indian tea!! We also ordered chana masala curry and puri and paratha. The paratha was made using pure whi…	43282
d718881	3.5	4	3	4	3	2	This place has been in existence for decades. I have been visiting it on and off since the early 1970s. I am not an afficianado of vegetarian food, but yesterday I went there with someone who was brought up on Gujurati vegetarian food, which this restaurant tries to create. She thought that the dishes, whch are available in a great variety in the reasonably priced buffet, were not quite what they…	42186
d718881	3.5	4	3	4	3	4	I was a bit reticent to try here as I'd normally always go for the meat (or fish) option when eating out, however this is near Euston so having so time before travelling back to the North West, I thought I'd give it a go. Firstly, this isn't what we Brits typically see as an "Indian" restaurant, most of which are usually Pakistani or Bangladeshi so there's no "Tikkha Massala" or "Balti" on the me…	41852
d718881	3.5	4	3	4	3	5	We always come here for the wonderful bhel poori and dahi balle chat - and the staff usually throw in a free lassi, even though we spend less than a tenner! If you like vegetarian Indian "street food", you can't do better than Diwana.	41244
d1017393	4.5	4.5	4.5	4	3	5	Needed a fix of Indian food on my trip to London and googled the local area. Found Memories of India with a decent star rating and menu with my favourite dishes. Used the online booking for a table at 1pm which as it happens wasn't needed as I was the first in. Got the table in the window, free wifi and the undivided attention of the waiters, what's not to like? Ordered drinks, which came first, …	42795
d779363	4	4.5	4.5	4	4.5	1	I lunched with two friends, we had all eaten here over the year several times. We arrived promptly for our lunch booking and although the restaurant was almost empty (it quickly filled up) the waiter wanted to put us in the middle of the room but allowed us to move to a side table. A bread basket was brought to our table and a choice was made before it was whisked off (later we were charged £6) W…	42826
d719005	4	4	4	3.5	4	4	A group of friends and I went to The Gate for birthday celebrations and wow! We all absolutely loved the food, which was the highlight. The polenta chips and mushroom gnocchi were the stand out dishes, although everything else was very tasty. The majority of my friends are meat eaters, yet they said the lack of it was not felt at all, and my vegan friend was very happy as it had plenty of choices.	42125
d719005	4	4	4	3.5	4	5	We both had vegetarian sushi and the thali. The food was delicious and I could have eaten another plateful of sushi. The curry portion size was a touch small. Nice bottle of Pinot grigio blush wine. Cost us £65. They add the service charge to the bill.	41883
d719005	4	4	4	3.5	4	2	Sadly , and not sure why, the lovely courtyard was closed on a beautiful evening. Too many tables upstairs, practically sitting with fellow diners. Poor acoustics, very noisy...zero atmosphere. As a veggie loved the menu, think I chose badly as the gnocchi wasn't "glazed in a sauce" more swimming in it. Fellow diners food seemed better presented. Two starters (small portions) two mains 2 soft dri…	41821
d731216	4	4	4	4	4	5	Looking for somewhere close to the Adelphi that would be a step up from some of the nearby chain restaurants. Attracted by a reasonable number of more varied veggie dishes than I'm used to we thought we would give this place a go. For 5.30 on a Friday evening it was suspiciously empty but we were so glad we took the chance (it filled up fairly soon after we got there). Nice starters and excellent…	43405
d6413446	4.5	4.5	4	4	4	5	They have a really nice separate vegetarian section on the menu. My partner loved the tuna special saying it was one the best things she'd ever tasted. Friendly staff.	43739
d1421098	4	4.5	4	4	4	4	A busy restaurant signifies a good restaurant. It’s quite noisy and some of the tables are quite close together but there is a pleasant ambiance. The fresh fish laid out on ice as one enters looks good. However, I am a vegan so didn’t select fish to eat. There were 2 choices for vegans. One a salad which sounded interesting and the hot dish which I selected to eat which had a base of gnocchi with…	43770
d7349943	4	4	3.5	4	4	4	The service was lovely, the sushi was fresh and there were SOOOOOO many options, I failed to take a picture of the California rolls I had, but delicious. I had a teriyaki chicken bento box which was great value for money. However the miso soup was too salty and they didn’t have some vegan options available. We went just after lunch time and was busy which is a good sign.	44044
d7349943	4	4	3.5	4	4	3	I like Eat Tokyo as the value is so great for sushi in London. We normally visit the Covent Garden branch which we love. Unfortunately the Soho branch didn't live up to expectations. The menu seemed more limited for gluten free although their knowledge was incredibly good. The service and atmosphere is better in the CV branch but I would still return if I was looking for sushi in Soho.	42767
d7349943	4	4	3.5	4	4	4	They made me an avocado roll and gave me gluten free soy sauce. Then I am happy. The place itself is nothing spectacular, but the sushi is very good. The food came quickly, even though there was a huge line outside the door. Quite popular place, but nothing fancy.	42736
d7282840	4.5	4.5	4.5	4	4	5	Brunch deal from Timeout at £43 (including free flowing wine) was absolutely brilliant. Took my parents who loved the variety of food, and enjoyed being able to pick a main course after the 10 or so sharing starter plates. Highlights of the starters were the tempura vegetables, the sushi rolls and interesting salads.	43344
d7282840	4.5	4.5	4.5	4	4	3	Have been to canary wharf brunch, so thought we would try the Aldwych venue. Everything is served to you at the table.The mains were delicious.The selection of starters excluding the sashimi and the sushi were extremely mundane. Wont bother going here again for brunch .The vegetarian option was too rich as a main and boring (mushroom risotto)	43132
d7282840	4.5	4.5	4.5	4	4	5	I’ve been here several times now on the bottomless TimeOut brunch voucher (we go on Sunday evenings so I guess it’s not technically brunch) and had a great experience every time. The small plates are really nice - the robata veggies with a miso dressing are a particular standout, and the fish in the sushi and sashimi is always fresh and tasty. For mains I’ve had the sea bream, which was quite nic…	43070
d2011025	4	4	4	4	3.5	5	Anahi was amazing I am a coeliac and She totally understood, I have never had this before .thank you, Food was absolutely gorgeous and plenty of choice	44593
d2011025	4	4	4	4	3.5	5	Spent the weekend visiting London with my boyfriend and came here for dinner. Amazing food and very accommodating staff!! Anahi looked after us all night and was amazing! The vegan options on offer are incredible. Would definitely recommend.	44562
d2011025	4	4	4	4	3.5	5	We recently celebrated my daughter's birthday at Bella Italia, South Ken. Our delicious gluten free meals arrived promptly and the service was excellent and friendly. Our waitress even added a birthday candle to the Birthday Girl's dessert!	42005
d2587658	4	4	4	4	4	4	A friend and I were looking for a cozy lunch spot before hitting up the theater. None of the menus looked appealing until we stumbled upon Mele E Pere. It was drizzling and cool, so we opted for the soup of the day and decided to share the truffle gnocchi with a side salad. Two huge, steaming bowls of hearty Italian vegetable soup arrived. The tomato-based broth was very flavorful and the vegetab…	41974
d2587658	4	4	4	4	4	4	Just had an excellent meal with friends. Had a mix of starters all of which were excellent - the calamari and mozzarella with anchovies in particular. My beef ragu was really full flavoured and most impressively having rang before they made vegan gnocchi for Päivi which she said was some of the best she's ever had. Really interesting and large selection of Italian wines and staff who knew what th…	41306
d1554178	4.5	5	4.5	4.5	4.5	5	I'm horrified to see that there are negative reviews for our favourite place to eat. We don't eat in the bar, but in the lovely newish restaurant, which is comfortable and spacious and feels very safe, covid wise. We were also here a month ago for dinner and, as regulars who prefer one meal here than three elsewhere, we've never had a bad meal, in about 5 or 6 years. The chef sources his top qual…	44348
d928581	4	4	4	3.5	4	4	Had a beautiful 5 course vegetarian meal, the tempura and vegetarian sushi were amazing and the dessert was to die for but I found that the tables were too close together and the music way too loud, also the waiter/waitresses hovering around to constantly fill your glass or sweep away a crumb are a little off putting.	42217
d928581	4	4	4	3.5	4	5	Opted for the taste of sake no hana and were not disappointed 3 courses with a glass of bubbly for 30! The choice was generally between veg and non veg and I opted for the veg sushi and starter and wasn't disappointed! This place is great for vegetarians.	43252
d928581	4	4	4	3.5	4	4	We had booked the tasting menu, which is only available early or late evening (we booked for 6.30 p.m.). This comes with miso soup (first, strange for a Japanese meal, in my opinion), the choice of two selections of sushi (one fish, one vegetarian) and a choice of four mains, with a set predominantly chocolate dessert. My friend and I had different sushis, then she had the tempura prawn+vegetable…	43070
d928581	4	4	4	3.5	4	5	I LOVE Sake no Hana. We have eaten lunch here many times for special occasions - it is not cheap but very good value especially UMAI SUSHI SATURDAYS which is a set 7 course meal - one menu for vegetarians and one for non vegetarians. The service and the food are exemplary not to mention the sake.	42887
d928581	4	4	4	3.5	4	4	The place is beautiful, the service was great and we ate well. Nevertheless, even thought the food was very nice, there was nothing that took my breath away. We had the salty edamame, the California, toro and crunchy rolls and the vegetable tempura, along with a bottle of Spanish Alvariño. In total, 116 pounds for 2 people, without desserts. Still sushi was great and I would recommend it but I be…	42856
d928581	4	4	4	3.5	4	5	A very down to earth place not following mainstream Japanese food for the many, but original Japanese food. Original versions of sushi and sashimi, main course I had shabu shabu which is vegetables and beef in broth cooked at your table. Very kind staff and modestly price for Japanese food and considering that the restaurant is located in St James`s. Simple very Japanese setting, white table clot…	42795
d928581	4	4	4	3.5	4	3	sake no hana is, according to my daughter with whom i dined there, "wearing shoes that are too big for it." her comment summarises how i felt. we entered and were enveloped in hushed poshness - coats taken at the door, serious ushering up very steep escalators as though one were entering a sanctum sanctorum. they had the loudly welcoming japanese chefs etc and we sat at the sushi bar. the food re…	42736
d928581	4	4	4	3.5	4	5	I visited this restaurant on the 3rd December with a family group of 7 to celebrate my husband’s birthday. It was a Saturday and we had the Umai Sushi Saturday menu (5 regular two veggie). This included an interesting choice of cocktail (we chose different ones and a lot of sharing went on!) and generous amounts of Louis Roederer champagne. The sommelier was very helpful recommending an excellent…	42705
d928581	4	4	4	3.5	4	3	We went to this restaurant for its great reputation in London. We ordered a 5 courses tasting menu. We first got served a miso soup which was I would say nothing better than the one you would get at Wagamama. Then we got tuna tartare and deep fried sticky rice balls with truffle which we found again really average (nothing to particularly remember). Then we got six pieces of fish sushi each, whic…	42614
d928581	4	4	4	3.5	4	5	My daughter and I went for an evening meal at Sake No Hana. The minute we arrived the reception staff made us really welcome. When we went upstairs it was so so pretty with flowers everywhere which were complimented with a beautiful aroma. We had a five course meal which started with THE most delicious and flavoursome soup. This was followed by melt in the mouth tuna tartare. Oh my god this was f…	42522
d928581	4	4	4	3.5	4	5	I visited during the cherry blossom festival. I had the special cocktail, which was AMAZING. I don't eat fish, but I eat chicken, so they were able to cater to my needs to provide the sushi as vegetarian option. The service was very nice and explained the ingredients to me. I enjoyed my visit. The miso soup was also the best I have had.	42156
d928581	4	4	4	3.5	4	4	After visiting lots of the companies other restaurants (Hakansan etc) I wanted to try their newest adventure - took me a while to get there. However I have to say they were very accomodating me being gluten free and had a good range of options to pick from. The sushi was very good and of very high quality. The meal was also fairly priced. Would attend again, a good place for nice sushi.	42036
d928581	4	4	4	3.5	4	4	We are regular diners at Roka, and decided to try Sake No Hana. I have recently been diagnosed with a Gluten Allergy, and they took very good care of me. They had Gluten free soy sauce, and made spicy Tuna Sushi especially for me without the Gluten. The service was outstanding - Philippe was just wonderful! Very attentive, didn't have to wait for anything. Great service, delicious food. Much frie…	41730
d928581	4	4	4	3.5	4	4	I booked this because I love Alan Yau's other restaurants and this did not disappoint. Fantastic Japanese food from sushi to sashimi. However my absolute favourite was the tempura, both prawn and also vegetable, which were among the best I have had. The only drawback for me was the wine list, which was expensive for what you get.	41579
d928581	4	4	4	3.5	4	5	My friend and I wanted to go for a sushi type restaurant, I'd heard good things about Sake No Hana so when I saw an offer on toptable we went for it. This offer included a four course meal and Bellini cocktail for £29 per person. The service was impeccable we had a lovely friendly waiter. To start I had a red miso soup with mushrooms and dumplings which I wasn't anticipating to love as not a big …	41518
d928581	4	4	4	3.5	4	4	Nice atmosphere designed by Kengo Kuma, a renowned japanese architect, an open space on the 1st floor of the Economist building. 29 pounds for a tasting menu that includes a special miso soup, a main : go for the hobayaki dish, chicken, beef or fish grilled on a special leaf, a good sushi plate: fish or vegetarian, and an excellent dessert. Nice to have japanese green tea on delicate ceramics. I …	41306
d928581	4	4	4	3.5	4	5	Absolutely loved the food here. Probably the best sushi I have ever had. They catered wonderfully to a gluten and lactose free costumer, and the service was excellent. I will definitely be coming back!	41153
d928581	4	4	4	3.5	4	5	From the moment you walk in to the moment you leave, this place gets everything just right. On a rainy London night, we were made to feel instantly warm & welcome as our coats were removed with ninja efficiency and we were taken to our table. The restaurant was fairly quiet when we arrived but soon filled up, though the maitre de ensured the tables either side of us were used last, giving us plen…	41183
d2144126	4.5	4.5	4.5	4.5	4.5	5	I had read and heard great things about this restaurant on the Kings Rd so was very much looking forward to a Saturday lunch there with my girlfriend in order that we might celebrate three years having passed since we first met. If Jay Rayner's review was anything to go by in particular I knew I would not be disappointed. He had been full of compliments for the crab raviolo as a starter and indee…	44470
d2406119	4	4.5	4	4	4	3	Great selection on menu, for both meat eaters and vegetarian. The vegetable lasagne was very tasty, gnocchi with pesto was lovely but I didn’t expect it to be a creamy sauce not much pesto flavour but was still nice.	43497
d13113158	4.5	4.5	4.5	4.5		5	Top notch Indian food, innovative menu as opposed to traditional North Indian food found at every Indian restaurant, very allergy sensitive, good energy and music, the chai is authentic, recommend the chili cheese toast, jackfruit biryani, cheese naan, black lentil daal, and paneer kathi rolls (so much better than the ones in New York). Thanks to the general manager who was very helpful and good …	43647
d2086066	4	4	4	4	4	4	I picked this restaurant because it is less than one block from where I am staying. The service was fast and friendly. I had the funghi e gorgonzola -- basically mushrooms in cheese sauce but the cheese had little gorgonzola flavour. For main course I had the baked sea bass -- it was excellent -- perfectly cooked and very tasty with lots of lemon. I thought the price was a bit high considering th…	40848
d5517470	4	4.5	4.5	4	4	2	We wanted to treat our friends to lunch; we were embarrassed by what we had. The restaurant was packed and noisy. We had to wait for our booked table. Menu was varied and attractive. First courses delivered promptly, nicely presented, and very good. Mains? Oh dear! The lamb special was served extremely rare. Fine if you like rare meat. Our guest was horrified. No-one had asked how the meat should…	43497
d5517470	4	4.5	4.5	4	4	5	I have been desperate to visit for months and it was every bit worth the wait. I loved it. Friendly staff and intimate tables. I went with a girlfriend and we chatted for hours, and they didn't hurry us even as the restaurant cleared. Delicious cocktail to start with lots of interesting ingredients and I am something of a seasoned cocktail imbiber! Spring vegetables for starter, which was so simp…	41760
d3644393	3.5	3.5	3.5	3	4	3	Walking in. The doors are about as impressive as the venue gets. They’re in need of renovation as the decor is quite dated. Yes I noticed even with the dimmed lights which by the way don’t create much ‘ambience’. When is a set menu ever good? When you are dining in larger groups you have no choice I heard. Mistake number one-priding the timing of the food over the quality. So we had the cheapest …	43191
d3644393	3.5	3.5	3.5	3	4	5	Couldn't recommend this place more highly. The bar staff were very friendly who produced some of the most amazing cocktails (buy one get one free cocktails promotion) we have ever had. From the welcome at the door to the drinks to the dinner - the staff and service was amazing. The atmosphere within the restaurant was very romantic yet classy. Loved the vegetarian sushi and Vegetarian green curry…	42522
d3644393	3.5	3.5	3.5	3	4	3	The menu here is nothing like what you will find on the streets of Bangkok. In trying to blend Asian and Western tastes they seem to have forgotten something - like a spice rack. The menu is scattered with little chilly symbols but it appears they have the same meaning as the little nut symbols. So as for 'may contain nuts' read 'may contain spice'; though probably not. My steamed dumplings were …	42156
d3644393	3.5	3.5	3.5	3	4	5	My first visit to Buddha bar, a late booking made only 2 hours before we arrived. I was entertaining clients (who are foodies like me), and we were all very impressed, we asked the waiter to recommend the best dishes (and we had to allow for one vegetarian in the party). All the food was delicious from the sushi through to the Chilean sea bass, even the chicken satay was melt in the mouth. Althou…	41791
d1917400	4.5	4	3.5	3.5	2.5	5	The food is delicious.....service is top class.A good Indian cousin restaurant. Good cosine and selection of Indian and Bangladeshi food. The prices are moderate, the place is large and clean. Good for familys and everyone who likes Indian food. Location is good too. I recommended place for good dinner or lunch for such Indian food.	43862
d2150043	3.5	4	3.5	3.5	3.5	2	Group of 5 went here for dinner few days ago, we thought here is a good place as many people recommended. Menu selection is quite good, but we have ordered few dishes like the charcoaled grilled chicken and beef, those were super salty, as well as the stir fry glass noodles with veggies, it was salty and too sweet. The best things were the kimchi and bibibap... server was quite inattentive and no…	43831
d2150043	3.5	4	3.5	3.5	3.5	5	I've been here a couple of times now and it's been great both times. I'd not had Korean before and this was a great introduction. The bibimyap was great, as was the kimchi itself. There are good vegetarian options and I didn't feel like I was missing out for not eating meat at all.	42583
d1317348	4	4.5	4	4	4	2	They were accommodating to me in the late afternoon but my favorite dish came out mushy and slimy. I love Bindhi (okra) and asked them to cook it very well done so it comes out crispy from the pan. It was anything but! The spinach was super bland and asking for it “medium” was extremely mild. I ended up needing to use the salt and pepper for flavor because it was that lackluster. Definitely some …	43282
d1317348	4	4.5	4	4	4	5	Mughal's has become my restaurant of choice. Good service, very nice waiters, great traditional Indian food and good prices. I come each time I am in London and am never disappointed. The friendliness and ease of the waiters is to be particularly mentioned. I come once every month or six weeks and these guys remember me and extend a very warm hello and welcome each time I walk in. Makes a big dif…	42339
d3208695	4.5	4.5	4.5	4.5	4.5	4	My husband went to this restaurant with a friend who is a vegetarian because the menu said they offered vegetarian meals. They only had 2 mains that were vegi...our friend opted for the gnocchi which he really enjoyed. I had fish and chips (classic) and my husband had bangers and mash (also classic). Food was good. My husband and I went back two days later to have a couple of pints and snacks bec…	42826
d3208695	4.5	4.5	4.5	4.5	4.5	5	We were staying in a nearby hotel and had flagged up this pub on TA when looking for somewhere for lunch in the Bayswater area. We bagged a table by a comforting open fire and ordered drinks . We both ordered wine with a good choice available by the glass, a decent Malbec scoring top marks. A food menu is available all day with a separate list of Specials.From that I ordered a fragrant Sweet Curr…	43101
d11814993	4.5	4.5	4.5	4		4	Excellent Delhi style and authentic Indian food. Good, friendly service. Beautiful ambience. Excellent location in heart of Mayfair	44409
d11814993	4.5	4.5	4.5	4		5	We went for the first time today (2nd Sept) and we were very impressed. We opted for the set lunch menu. All of the food was delicious but the samosa chaat, methi gosht, palaak paneer and jalebi caviar really stood out. The service was attentive and the waiting staff were very pleasant. The staff were all wearing masks and there is hand sanitizer available when you enter the restaurant. We also g…	44075
d11814993	4.5	4.5	4.5	4		5	The best place if you are looking for Indian food in London if you are in Mayfair it's must visit try their Lobster idli sambhar to begin with followed by lobster neruli and old Delhi butter chicken are a must try. Service is also amazing. We would be returning very soon.	44105
d11814993	4.5	4.5	4.5	4		3	With a penchant for cuisine from the Indian subcontinent, and having eaten at tens of such restaurants, I decided to try Jamavar after having found it online. I was decidedly impressed with their website and Instagram pictures. The dishes looked incredible. The price point of the restaurant is substantially higher than what I am used to paying to go to an Indian/Pakistani/Bangladeshi restaurant. …	43313
d11741146	4	4	4	3.5		5	MNKY HSE was recommended from a girlfriend as a great place for food and fun while in London! It definitely did not disappoint! The food was delicious and the service was outstanding! The ambience gave off a cool vibe with the low lights which was perfect for our dinner with friends. Our waiter Nabil was amazing! He was very attentive and had great recommendations from drinks to desserts. He also…	43191
d731455	4	4	4	3.5	4	5	I had lunch with my family on a Sunday just before it got busy (it's popular and rightly so): staff is extremely friendly and helpful, there is a nice and relaxed atmosphere and most importantly food is great - excellent roasts, lots of gluten free options, very good starters (the beef shin ragù gnocchi are to die for). Price is totally appropriate for the location and it's very good value for mo…	42887
d1044781	4.5	4.5	4.5	4.5	4.5	5	I was invited to The Wilmington by a friend and went with no expectations at all. Being vegetarian I chose the butternut veloute (posh soup which came in a jug to pour over a curl of cream and herbs in the bowl) and a wild mushroom and blue cheese gnocchi served with fresh peas, pea shoots and truffle honey (amazing soft parcels of melty flavour, served on a delicious fresh heap of complementing …	43132
d717887	4	3.5	4	3.5	4	2	sat at a lovely table outside on Wednesday afternoon with 5 of my clients and waited about 10 minutes so went in and asked to be served. Guy came with menus but said he would send someone else to take drinks order so it was a while before we actually placed a drinks order. Ordered lunch which came quite quickly. Disappointed about the menu description I asked if the Gnocchi had cheese on as I don…	42583
d717887	4	3.5	4	3.5	4	5	My last visit to a Browns was a few years ago at the Covent Garden restaurant in St Martins Lane. I always liked this restaurant however didn't tend to visit the other locations venues. My visit to West India Quay was following a day out in London and after stopping off on the DLR at this station along the canal Browns was the most inviting of all eateries along the stretch. My visit and lunch wa…	42156
d815603	4.5	4.5	4.5	4	4.5	5	We went to Tower Tandoori for dinner on Friday evening. The restaurant was buzzing with activity and service by Amit and Dulal was very friendly and efficient. The menu has a combination of old favourites and more exotic dishes. we both started with Paneer and then had mirch murghi malai and tandoori mixed grill with vegetable side dishes and garlic nan- all delicious. We are regulars here and I …	43221
d1645957	4.5	4.5	4.5	4	4.5	5	What a delight to be back at Galvin La Chapelle for one's first eating out experience since the beginning of the Covid-19 lockdown. Everything was very comfortably arranged and it seemed no different to usual except that the waiting staff were masked. Re-opening day was celebrated with some fine Taittinger champage. The choice of menus covers a la carte, a menu gourmand, a vegetarian menu and the…	44013
d1645957	4.5	4.5	4.5	4	4.5	5	We were given a meal for two with fizz for a Christmas gift. We used it this weekend. Such a beautiful old chapel with the most comfortable dining chairs. Staff very attentive but not overly so. I ate from the vegetarian menu and had braised endive to start - this was the highlight of the entire meal. I followed this with gnocchi was was good but a little too rich for my taste. Dessert was panaco…	42430
d1645957	4.5	4.5	4.5	4	4.5	5	It was my second visit to this restaurant, previously I have been for dinner and had the menu gourmand with wines and it was superb, so I decided to bring my friend to lunch here on Friday 11th Dec as a Christmas treat. The place was buzzing and had a great atmosphere. The staff were busy but extremely friendly and attentive. We started with a lovely glass of champagne and then chose from the a l…	42339
d1098019	4	4	4	3.5	4	4	Went here for my birthday dinner with my daughter before going to an evening reception at nearby Saatchi Gallery. Chosen on the night, a very rainy night, walking past, as it was the only place we could find locally that had more than one vegetarian dish on the mains menu! The service was good, not too fast not too slow, ambience great, waiter very attentive, a bit awkwardly funny. Turned out to …	41061
d731410	4.5	4.5	4	4	4	5	I was a bit sceptical about Ottolenghi from the reviews I'd read, but after my visit yesterday, I'm converted! We arrived for an early lunch and were able to get a table for two after a very short wait. We each had two salads and one main course. I chose the roasted butternut squash with grilled sweet corn, feta and pumpkin seeds, and roasted aubergine with chilli yoghurt, crushed nuts and mint, …	41153
d731410	4.5	4.5	4	4	4	5	This was my first visit to Ottolenghi so I was full of anticipation and curiosity as to what lay in store. We arrived for lunch slightly after our planned time of midday and there was a small queue which gave us the opportunity to look at all the bowls of colourful and interesting vegetarian salads and beautiful cakes and pastries artfully arranged to tempt and tantalise us. I had roasted root ve…	41730
d731410	4.5	4.5	4	4	4	4	A review from a few years back called Yotam Ottolenghi "the man who sexed-up vegetables" and it shows. This is robust, earthy, and masculine, middle eastern food - with nothing precious about it. And it's absolutely great. I immediately bought both of his cookbooks and gave them to my husband, with happy results since we came home. Basmati and wild rice with chickpeas, currants and herbs = yum, y…	41791
d731410	4.5	4.5	4	4	4	3	I went to Ottolenghi for brunch/lunch and though there was a long line, it wasn't more than a 30 minute wait. The food was out on display, which was a bit worrisome for me, because there were people standing over all the food items. Didn't seem very hygienic. I ordered the selection of 3 salads and they were very tasty, but small portion for the price 11.50 GBP. The desserts looked fabulous, but …	42036
d731410	4.5	4.5	4	4	4	5	My girlfriend and I were going to a gig in Kings Cross on an evening recently, travelling up from Bristol. We've cooked some Ottolenghi recipes recently, as we're trying to eat a little more vegetarian and healthy. So, we decided to book a table at Ottolenghi's in Islington at the last minute, to make the most of our trip to the big smoke. We were not disappointed; the service was brilliant, with…	42767
d731410	4.5	4.5	4	4	4	5	I love Middle Eastern fusion and Ottolenghi is one of the front runners. This was my second time at this restaurant. I really like the set up: order various dishes to share. We ordered 3 rounds of 3 dishes and deserts (for 3 people). Every dish is really great, although I still love his vegetable dishes best. Although the desert were to kill for. Service and wines (ask to taste) were both excelle…	42767
d731410	4.5	4.5	4	4	4	4	Ottolenghi has a deserved reputation for the vegetarian, and he brings together delicious dishes that include some unlikely ingredients, and all with that warm, gently spiced levantine aroma and taste. The service was friendly, and although it's pricey, it isn't THAT pricey, so book and go and have an evening where every mouthful is a delight. The decor is quite retro but comfortable in a long, n…	41944
d731410	4.5	4.5	4	4	4	4	My fiance and I visited for lunch while touring London for a few days. His parents had given us an Ottolenghi cookbook, and he really wanted to check out the restaurant. We arrived a little after 1 pm on a Monday and were seated immediately. We were given the choice of a plate of 3 or 4 veg/salads or a plate with a main course (primarily meat) accompanied by a couple of salads. We both chose the …	41275
d731410	4.5	4.5	4	4	4	5	A friend suggested having lunch at Ottolenghi & I was horrified to find a long queue on a cold windy day. I would never have been prepared to wait but I'm so pleased that we did. I don't remember what I ate, except for beetroot in colours that I didn't know existed. It's not a vegetarian restaurant but is a great place to eat if you are vegetarian. There's one long table so not somewhere for a ro…	41275
d731410	4.5	4.5	4	4	4	4	I went for lunch at Ottolenghi as I happened to be in the area. I was impressed at the variety on offer, most of which were vegetarian dishes, although they did have a good selection of meat/fish. I opted for a purely vegetarian meal, although I am not a vegetarian myself. I was blown away with the flavours of the food. The taste was just as incredible as the display. I would highly recommend thi…	41640
d731410	4.5	4.5	4	4	4	5	We stopped in at the Ottolenghi in Islington for a quick lunch and everything we tried was delicious. I particularly liked the option of choosing three of the veggie dishes for a lunch plate – it was a great opportunity to try several different things. It was quite busy when we visited and we got what appeared to be the last two available seats. The only thing I didn’t love was the communal dinin…	42461
d731410	4.5	4.5	4	4	4	5	I booked the restaurant for a work team night out as one of our four was leaving to return to Australia. As he's a vegetarian, Ottolenghi was a natural choice, and such a good one. We went on a Thursday evening to dine at 7.30pm. The staff were excellent and attentive. The food was amazing - we had a selection of hot and cold dishes. The wine list good and good value. I've been at weekends before…	42248
d731410	4.5	4.5	4	4	4	4	Ottolenghi comes well hyped as a Palestinian-Israeli fusion triumph. My son wanted to go there and luckily agreed that we visit the Islington restaurant which is a lot cheaper than the ones in Belgravia and Kensington. People queue to be sat at refectory style tables, a bit like the classic Turkish model. One reason for the queuing is the food which is vegetarian and interestingly prepared. It di…	41456
d731410	4.5	4.5	4	4	4	4	We went to Ottolenghi because I had read about it in a travel magazine. This is truly a little gem in the hip and trendy East London neighborhood of Islington. The food is eastern Mediterranean, with an emphasis on fresh herbs, roasted vegetables, haloumi cheese, and assorted legumes.	41426
d731410	4.5	4.5	4	4	4	4	The food at ottolenghi is always fantastic, I cannot find fault! I could happily turn vegetarian if I could cook like this, service is always great!	41791
d731410	4.5	4.5	4	4	4	5	I love Yotam Ottolenghi food. I went there for lunch and we were told no reservation can be made and were asked to turn up. We turned up at 1pm and was served quite shortly after a table was available. While the table is a bit on small side, it is enough as we just want to have a plate for our own. (good to have a short quick healthy lunch compatible to our busy life). The salad is delicious. I h…	41791
d731410	4.5	4.5	4	4	4	5	I live locally and have eaten in Ottolenghi a few times. The food is always incredible, as is the service. Its a great place to go with a few people as the food is in small sharing dishes and so having four or five people allows you to try pretty much everything on the menu. I have food allergies and they always make an effort to amend or accommodate, this is one of the few restaurants where I ge…	41091
d731410	4.5	4.5	4	4	4	4	The food is just amazing! Tasty, healthy, with pairings of vegetables, herbs, nuts, grains that give a taste explosion in your mouth - it does not matter that the food is served at room temperature. I could eat here everyday and even bought the cookbook. My only complaint is considering how much of the food is vegetarian, the restaurant had a key opportunity to make many vegan options and haven't…	42186
d731410	4.5	4.5	4	4	4	5	Stopped in for an early lunch on a Tuesday at the original Ottolenghi on Upper Street. We were seated immediately at a communal table. Shared the 4 vegetarian salad sampler and 2 pastries. Everything was packed with flavour. OK so it's not cheap, but it's a fantastic splurge.	42156
d731410	4.5	4.5	4	4	4	4	I've just been to Ottolenghi for the first time for a family lunch. When you queue for a table (it's popular) you get to see all of the beautifully presented savoury and sweets at the front of the restaurant (you can take away too). The menu is simple and allows you to sample the range of vegetable and salad sides (a choice of two or three with one of the mains). I will be coming back next time I…	42370
d731410	4.5	4.5	4	4	4	2	The wife sells books by Ottolenghi in her bookshop ... and she is vegetarian. So we had to go to Ottlenghi for a late lunch	40909
d731410	4.5	4.5	4	4	4	5	As pescatarian foodies we really appreciate brilliant flavour. Ottolenghi has made a heaven for plant forward advocates with this tailored selection of tasty dishes rich in colour, texture and flavour. Flew in to LHR and made a 21:30 sitting where the staff could have been no more accommodating. Helpful professional and friendly staff serving quality plant forward food is so rare...	43739
d731410	4.5	4.5	4	4	4	4	Upper street has a very nice vibe with cool restaurants and boutiques. Ottolenghi surprises you already from its windows, full of sublime desserts. We went for dinner with 2 friends. Personally I had a salad of grilled vegetables which was good but a bit spicy (I love it but my friends not and unfortunately we didn't know since it was not mentioned anywhere) and then hake with coconut sauce which…	42979
d731410	4.5	4.5	4	4	4	5	The best time to go is for lunch (make it an early one or a late one to avoid queuing). The salads on offer are always delicious which makes it hard to choose! I find 3 salads or a main and 2 salads is plenty of food). The only thing I'd like is for them to add allergy information to the menu. The wait staff are very good at knowing what contains gluten or dairy but would be helpful to have it on…	42917
d731410	4.5	4.5	4	4	4	5	Open table said they were full but after contacting the restaurant the staff kindly accommodated our last minute request for an early dinner and were delighted with our choice. I am a fan of Ottolenghi and have always wanted to try his food and its an experience I won't forget. Tapas style dishes (2 or 3 will suffice). Great choice especially for the vegetarian.	41913
d731410	4.5	4.5	4	4	4	5	A crowd of us on a Friday night, including veggies and near-veggies - we chose Ottolenghi with these dietary requirements in mind.	41000
d731410	4.5	4.5	4	4	4	5	Rather pressed for time, my daughter and I hoped we would be able to eat here as we are both Ottolenghi fans and cook the recipes at home. Even though the place looked very full and it was nearly 1, the front of house asked us to wait just a few minutes and we could have a table for two. (there are communal tables) Good as her word, we were seated and our order taken within ten minutes. Both had …	42644
d731410	4.5	4.5	4	4	4	5	Forgetting until I was ordering "The Cookbook", that the author of "PLENTY", which I own, was Ottolenghi, I was delighted to realize (after the fact) that I had eaten in his restaurant! While visiting in London, friends took us to their son's Islington neighborhood and the 5 of us had a lovely lunch here. Walking through the door, which is flanked by 2 storefront windows full of tantalizing desse…	41518
d731410	4.5	4.5	4	4	4	5	ottolenghi serves a choice of 2 or 3 amazingly creative salads and cold salmon, beef, or grilled vegetables for lunch at a decent price. i had a salad of grilled brussels sprouts with chunks of pumpkin and one with cauliflower with middle eastern spices, pomegranate seeds, and quinoa. an excellent austrian white went well with my salmon. most of the seating is at a long table in the center but th…	41183
d731410	4.5	4.5	4	4	4	5	For me Ottolenghi is all about the extremely flavourful vegetable dishes. You simply don't miss the meat (should you choose not to have it). Plus a super inspiring wine list with very reasonable mark-ups.	42552
d731410	4.5	4.5	4	4	4	5	Me and my husband visited Ottolenghi recently. We had lightly seared tuna from the buffet and a couple of the vegetable dishes from the buffet, everything we tasted from the buffet was great, the best tuna we have tasted and the vegetables were a nice surprise to us, we also had a veal which was good, we also loved the deserts, specially the banana cake with hot chocolate sauce.	42552
d731410	4.5	4.5	4	4	4	4	I ate at both Nopi and Ottolenghi on this trip, and I thought Nopi was more beautiful, but Ottolenghi was perfect for a casual lunch with a friend. I loved all the dishes I had (various vegetables), and it was exciting to try the orange wine. I wish we'd saved room for dessert!	42552
d3731732	4.5	4.5	4.5	4.5	4.5	4	We ate at this restaurant last night before watching a show at the Adelphi (2 doors down). My husband has been here before after work and always says how lovely it is. Every dish we had was delicious , including several vegetarian options, the wine was great and the Port and the ambience is so nice, all candle lit and busy so had a nice buzz. I’m afraid I have to agree with previous reviewers abo…	43101
d2257006	4	4	4	3.5	4	5	What a great place to eat! Real Indian food (which is quite rare in the UK), based on street fast food found in India. Good atmosphere. Lots of Indian guests (which is a very good sign). Yummy, straight forward menu that isn't the typical Kasmiri/Bangla Deshi stuff the UK has lots of. Some great twists of genuine Indian dishes, like Chai Creme Brulee - what a brilliant idea!	41244
d2257006	4	4	4	3.5	4	5	One of the best place in London for real Indian food. This is not your typical Bangladeshi Indian. They have street kitchen on the ground floor and fine dining on the basement. Service is okay.	42309
d720981	4.5	4.5	4.5	4	4	5	When I walked in and looked at the marble arches and bar I felt as if I was back India - in a proper, traditional Indian restaurants in India. Meaning the high end places like the Mubia Cricket club's private dining rooms and other high end places. Certainly not the typical dismal places in London pretending to be Indian but places that are in reality very low quality and staffed with every natio…	43617
d2012876	4	4	4	4	4	5	We visited Masala zone after reading reviews on trip advisor and browsing their menu over the internet. I am originally from India and after looking at the menu, I could make out that this is authentic Indian restaurant serving Indian cuisine. Many people may not be aware but most of the restaurants in UK that claim to be Indian curry houses are for a matter of fact Bangladeshi restaurants. The c…	40634
d2012876	4	4	4	4	4	1	Worst Indian food I have ever had!! I am an Indian, and I love eating. The food served at Masala Zone was not even 5% close to Indian food. Me and my friends visited the restaurant ended up loosing our time and money. The customer service was ridiculous as well. Two of the staff came up to us saying they were the manager however, when finally we got to see the manager we got to know that they wer…	41609
d782279	3.5	3.5	3.5	3	3.5	5	It’s not just amazing food it’s all the great service and friendly staff too! They enjoy what they do and nothing is too much trouble. Today with my roast I didn’t want all the roasted root vegetables (except the exquisite roast potatoes) they are just not my thing. The waiter made sure I didn’t get any and swapped it out for lush curly kale for me. No dramas about it either. Also asked for extra…	43405
d782279	3.5	3.5	3.5	3	3.5	5	We had really nice time in this restaurant. The view is beautiful, meal tasted good. I ´m vegan and I had vegan gnocchi and my boyfriend had sausage and mash. Staff is friendly and bartender Martina was pretty kind.	43525
d782279	3.5	3.5	3.5	3	3.5	4	We booked a lunch reservation on a weekday, but realizing we would be late, we modified the reservation to 30 minutes later. That resulted in the loss of our "2 for 1" offer, which we only discovered on receipt of the bill. Fish and chips delivered to a nearby table looked delicious, but were no longer available when we ordered. We enjoyed the gnocchi with vegetables and the lamb, which were exce…	42795
d782279	3.5	3.5	3.5	3	3.5	4	This restaurant is situated on the Thames. There is a conservatory part that faces the Thames. Therefore if you decide to go, book and ask for a table facing the river. It is interesting watching the traffic on the river. The windows are large so you get a good view. They looked like they could be opened on warm sunny days. The menu is short with a selection of typical British food. Vegetarians w…	43040
d782279	3.5	3.5	3.5	3	3.5	3	Really disappointed - We went as a family for Sunday lunch on my husband's birthday. One member of our family is vegetarian, and I looked over the menu before booking to make sure he would have a choice. However, on arrival and at time of ordering, although the pan fried gnocchi appears to be the vegetarian option for the main dish - it comes with a parmesan sauce, and when we checked with our wa…	42826
d782279	3.5	3.5	3.5	3	3.5	4	Lovely location ,good service perhaps the decor is a little tired .I felt the prices traded on Mr Ramseys name what a mark up ! Fish ,chips and mushy peas 17 pounds !! Most disappointed in my choice of gnocchi with green vegetables very bland and with little taste not even when I asked for some parmesan cheese.Treacle pudding and brownie very nice but the Apple crumble absolutely ordinary.We didn…	42217
d782279	3.5	3.5	3.5	3	3.5	2	Met friends for evening meal. Limited vegetarian menu, the Gnocchi which both my friend and I had was unbelievably salty to the point of being almost inedible. When I asked for a filter coffee, was informed they didnt serve it, I was offered an espresso with water. Such a shame as I had been looking forward to this dining experience	43040
d2039000	4.5	4.5	4.5	4	4	5	As big Ottolenghi fans, we’ve eaten at NOPI several times and it is always top notch. The service is efficient and friendly and the food it always delicious. We noticed this trip that there were a lot of interesting new options on the menu, which we appreciate. We love the fact that so many of the dishes are vegetable based, though this trip I have to admit the star of the show was the twice cook…	43282
d2039000	4.5	4.5	4.5	4	4	5	We have been big fans of Ottolenghi but, as you know, most of his recipes require a full staff to create. So this was a chance to eat several items and the lunch was great. The staff greet you and take care of you. One of us was lactose intolerant, and this is the first restaurant we found to have a menu that presents the lactose intolerant choices. We shared several, and I had some that were not…	43009
d2039000	4.5	4.5	4.5	4	4	3	NOPI has very interesting Ottolenghi food great for fish, meat and vegetarian dishes. We had a spicy salsa nibble to start. The sharing plates give great variety with fabulous tastes including courgette fritters, seared tuna, savoury vegetable cheesecake and an eggplant dish. The chickpea pancake main had more Indian rather than Middle Easter flavours. In September we are probably still on the su…	42979
d2039000	4.5	4.5	4.5	4	4	4	Having loved other Ottolenghi restaurants over the years, we were pleased but nit thrilled with our dining here. The vegetable elements were a bit overcooked and soft and relied on the various sauces that accompanied each of them. The Valdeaon cheesecake was a good choice maybe the best of the selection of dishes that we made.	44562
d2039000	4.5	4.5	4.5	4	4	4	We are big fans of the Ottolenghi restaurant at Spitalfields and so we decided to try out Nopi. It's a similar style menu, lots of great food and wine, lovely cocktails and very good service. It is also particularly good for vegetarians, with plenty of choice. While I have no hesitation in recommending Nopi, the only thing I would say is that prices are higher without there being any discernible …	42767
d2039000	4.5	4.5	4.5	4	4	2	I mean, really? That you have to ask the waiter about every third word because "aubergine" sounds so much more, je ne sais quoi, 'dignified' than eggplant? And then it comes -- plain ol' baba ganush on yesterday's flat crackers with, mind you, not pumpkin seeds but "pepitas." What on earth would we have done without Google?! The place reeks of arrogance, of "oh, we dined at NOPI's, Yotam wasn't a…	43678
d2039000	4.5	4.5	4.5	4	4	4	Ate here twice in early April. Once with my wife and once with the grand kids (10 & 19 years old) Nice selection even enough for a vegan. The interior space upstairs is crisp, bright and modern. My wife has the Ottolenghi cook books so it was a treat to stop in and to dine. Although not blown away by the food both experiences were very pleasurable with very friendly and helpful attentive staff.	43191
d2039000	4.5	4.5	4.5	4	4	5	Great Ottolenghi experience. After long debates and having prepared many of the recipes ourselves at home, we finally decided to try the real Ottolenghi in London. And although the expectations were super high we were not disappointed. Great vegetarian innovative food with the well known Mediterranean ingredients. And we discovered the twice cooked chicken. Good wine, good service, the restaurant…	43191
d2039000	4.5	4.5	4.5	4	4	4	I have Ottolenghi cookbooks and was anxious to try the real thing. We were able to go for lunch only. We ordered a rice and meat dish, a salad, and a vegetable dish. The flavors of the rice and meat dish were complex and lovely. The salad was a disappointment, but the vegetable dish was again, complex and lovely in its flavors. Service was fine. The restaurant was very crowded and I am pretty sur…	43709
d2039000	4.5	4.5	4.5	4	4	5	I am a big fan of Ottolinghi, but had never been to one of his resteraunts. I went to Nopi with a group of 8 and everyone loved the food. It was fresh, creative and extremely well prepared. I love the emphasis on vegetables. Ottolinghi does veggies like no one else- they are certainly not like everyone else's afterthoughts!	42583
d2039000	4.5	4.5	4.5	4	4	5	Went here for an early dinner before a show. My friend and I shared the sea bass as well as 3 vegetable sides. Everything was impeccably prepared and beyond delicious. I am a huge fan of Ottolenghi so this was a must for me but for anyone who loves a good, special meal this is a great stop. Nice wine selection which complements the menu very well. We enjoyed a lovely dessert made of strawberries …	42583
d2039000	4.5	4.5	4.5	4	4	3	I have cooked many delicious meals from Plenty and eaten a wonderful meal at Ottolenghi in Islington. But the meal here was disappointing. We ordered all vegetarian small plates. Results were mixed. Some such as the beets had interesting ingredients but all used a great deal of oil and cheese. Definitely not light or healthy cooking! Maybe we just have ordered better?	41456
d2039000	4.5	4.5	4.5	4	4	4	The thing about Ottolenghi dining is it works for both veggies and meat eaters. Without a doubt the star of the show are the vegetable appetisers that you view on your way to the table: fresh, tasty and always consistent. We'd recommend you order 1-2 veggie dishes and keep some back to have with your main course. The highlights were the aubergine, courgette fritters and the baby chicken for main …	41395
d2039000	4.5	4.5	4.5	4	4	5	I am a BIG fan of Ottalenghi and use this vegetarian cookbook "Plenty" at home. When I found out I was going to London, I HAD to go and eat at his restaurant. We gave the Chef the freedom to serve us whatever he wanted. I was the only vegetarian in the group and other ate meat. It was one of the BEST meals we had in London. There was a group consensus to it. Definitely make reservations a few day…	41699
d2039000	4.5	4.5	4.5	4	4	3	I expected the menu to be more vegetarian because Yotam Ottolenghi was supposed to be connected to this joint. So I was a tad disappointed to see a very limited choice of vegetarian dishes. Although not strictly a vegetarian, I do enjoy excellent vegetarian dishes anywhere in the world, because I appreciate a chef's talent for creating delicious plates for the taste buds as well as for the eyes.	43405
d2039000	4.5	4.5	4.5	4	4	4	love the décor of this Ottolenghi café feel cum restaurant - bit of a blinged up Turkish bath! Service is swift and helpful. Love, love, love the food - vegetables are the star of the show. Fantastic combinations and so tasty. Beware of over ordering - although sharing plates you can quickly get carried away and its such a shame to waste any of this food.	43405
d2039000	4.5	4.5	4.5	4	4	5	This restaurant delivered on every level. The atmosphere, wait staff, and cuisine were all perfect. Every dish was better than the one before. I knew that Ottolenghi "specialized" in vegetarian dishes, but even the twice cooked chicken was amazing! Couldn't recommend it higher.	43282
d2039000	4.5	4.5	4.5	4	4	4	I'd been meaning to go to one of Ottolenghi's restaurants for over a year, but never got round to it until now due to not being nearly organised enough to book a table sufficiently far in advance (each time I'd looked there had been no free tables at a good time for well over a month). As a vegetarian who very much enjoys Middle-Eastern inspired food, and the few Ottolenghi recipes I have had a c…	42917
d2039000	4.5	4.5	4.5	4	4	3	I'd eaten Ottolenghi style food before having been to a wedding breakfast prepared by chefs trained in this style about two years ago. That meal was superb, varied and subtle. I went to Nopi with two friends for a birthday meal on a Monday night. One is vegetarian. The website booking made frequent reference to the table only being available for 2 hours. In the event we were able to stay for long…	42156
d2039000	4.5	4.5	4.5	4	4	4	Simply put, Nopi does great food. The space and scene are fine - I don't mind it being a bit crowded, and I like the kinda trendy, upbeat yet still casual vibe - but your destination is really the meal itself. Ottolenghi does amazing vegetables, and you find yourself marveling over how simply yet extraordinarily his carrots, eggplant, artichokes and black rice are prepared. Burrata with coriander…	41791
d2039000	4.5	4.5	4.5	4	4	5	Visited Nopi with my friend, who is a vegetarian, who recommended Ottolenghi for the innovative vegetarian dishes. i was not disappointed, although I did have the scallops with pork belly (which you have to dry if you eat meat ;)) the other dishes we ordered was very tasty vegetarian. Really great service and helpful staff in a clean, modern space. A must for vegetarians as there is SO much choic…	41883
d2039000	4.5	4.5	4.5	4	4	3	We booked via open-table for the pre-theatre menu for 4 people on a saturday night. one of the first filters on open -table directed me to NOPI for the saturday evening. We were happy to get a reservation and excited for our first ottolenghi experience. we arrived at the restaurant, which is indeed beautiful- and seated next to the door as our table was not ready. once our table had been vacated,…	42795
d2039000	4.5	4.5	4.5	4	4	5	When asked where I wanted to go for my birthday meal, I requested an Ottolenghi restaurant and my son booked this place for us. He booked for 6 but my elderly Mother surprised us by saying she would like to come too. The restaurant were extremely kind and helpful in accommodating her having said they did not usually have tables for 7. The restaurant has a great atmosphere, it felt like being hugg…	42675
d2039000	4.5	4.5	4.5	4	4	5	Our last night in London we saved the best for last. My mother and I had dinner at Nopi to celebrate her 75th, and our travels through England. It was wonderful. We had such beautiful delicious food, our service was excellent and my drink was divine. The atmosphere is a bit posh, well lit-gorgeous decor. I loved it. I've been a fan of Ottolenghi for a few years, cooked from his cookbooks really a…	43556
d2039000	4.5	4.5	4.5	4	4	5	Supper on a Tuesday night at 8pm with reservations. After a nice walk from our hotel, we arrived punctually and the table in the main floor dining room was ready and waiting for us. Minimalist, clean white tiled decor lets the food speak. Burnished bronze and pale wood touches add warmth. Stunning floral arrangement near the entrance highlighted the salad platters assembled on the surface below. …	43556
d2039000	4.5	4.5	4.5	4	4	5	Ottolenghi is my favourite chef and I have a couple of his cookbooks. I love that the main focus is vegetables (mainly as I'm vegetarian) and he really makes each dish special. My husband and I shared 4 dishes; aubergine (definitely our favourite), cauliflower, burrata (which we had never even heard of before!), asparagus and then my husband also had a beer bavette dish. All of them were amazing,…	43556
d2039000	4.5	4.5	4.5	4	4	5	Took my Girlfriend here for her birthday and had a really good experience. It’s run by Yotam Ottolenghi (he writes a column in the Guardian) and it has a North African theme running through it and is especially good for vegetarians. In fact the best thing we ate was the aubergines with feta. We chose to go the “tapas” route and order five of the small plates to share, with a side of polenta chips…	41548
d2039000	4.5	4.5	4.5	4	4	3	If you are lucky enough to have a wife at home who cooks Otto Lenghi recipes with love and to perfection then you should avoid spending money at the restaurant. We went to NOPI with high expectations, as JERUSALEM and other cookbooks of Otto Lenghi are a fixed component of our weekend menu planning. Unfortunately we gained the impression that the kitchen does not enough justice to the excellent r…	42856
d2039000	4.5	4.5	4.5	4	4	2	Having wanted to eat at Ottolenghi for ages but was so disappointed. Booked last minute as was meeting up with a friend who was visiting London. Was greeted with and seated. The waitress gave us the menu and I asked for the theatre menu and was told it was not available, I did inform her that it was available until 6.30 according to the website and she said she would check, came back and rushed t…	42856
d2039000	4.5	4.5	4.5	4	4	5	Met up with sons who live in London, Booked early as going to theatre, wonderful to have a lot of choice for vegetarians as well as meat eaters. Had three small dishes each and shared with each other, creative great tastes, ( celery sorbet) well presented with good pauses between dishes not all at once.We went to Ottolenghi in Islington 3 years ago and that was fantastic then, this also did not d…	42522
d2039000	4.5	4.5	4.5	4	4	4	As avid fans of Ottolenghi this was a must for our London trip. We got all of the vegetable small plates for three + a child. We weren't disappointed - the food was just what'd we'd expected. Only letdown was service. It took a long time to get any attention. We were never asked if we needed more drinks etc. My three year old tracked down the dessert menu by going to the bar. Didn't really matter…	41153
d2039000	4.5	4.5	4.5	4	4	5	Having reviewed on TA over 100 eateries in 30 different countries I can say without any sense of hyperbole at all that the meal we recently had in NOPI was the best we've ever had anywhere. And we came with pretty high expectations, having watched Ottolenghi on TV, read his column in the Guardian and purchased 2 of his cookbooks. We were booked-in for dinner upstairs and had decided to eat mezze-…	41487
d2039000	4.5	4.5	4.5	4	4	5	Yotam Ottolenghi is my favourite chef , so Nopi was an obvious choice on my recent trip to London. As a vegan I struggle to find restaurant's willing to cater for me but nothing was too much trouble for our waiter. I asked him what my options were and he went and asked the chef for me. He returned promptly with my options and the chef was willing to make something off menu but I was quite happy t…	41671
d2039000	4.5	4.5	4.5	4	4	5	All those things. Ottolenghi and his team have created a brilliant restaurant. As you enter, you see a table with large platters of his beautifully presented vegetable dishes. These are for the servers to plate up portions as they are ordered but served to show us just how beautiful and appealing the food was going to be. Not only were these dishes, shared among our table, fantastic, but the main…	42156
d2039000	4.5	4.5	4.5	4	4	5	We are huge Ottolenghi fans. Everything that we have made from his cookbooks has been awesome. So when we made our first trip to London, Nopi was high on our wish list for dinner. Nopi surely did not disappoint. The room was perfect. The staff was excellent. But wow! The food was everything we expected and more. Excellent vegetarian, fish, and meat dishes. Great for sharing. Save room for dessert…	42156
d2039000	4.5	4.5	4.5	4	4	5	Having enjoyed our meal at Ottolenghi in Islington so much earlier in the year, we booked at NOPI for a late lunch prior to a theatre visit - and were most impressed. We were familiar with the small plate selection but this time the categories were not cold followed by warm plates; instead we had sharing dishes divided into vegetables, fish and meat dishes. Three each were recommended by our help…	41091
d2039000	4.5	4.5	4.5	4	4	5	Having eaten at Ottolenghi in North London and used his recipes from the Saturday Guardian and his books , it was a pleasure to eat at this relatively new place of his. i think its been open for about six months . We ate lunch there . the menu is , as at his other place , divided into vegetarian , meat and fish with a recommendation that you choose at least 4 dishes but there are no hard and fast…	40878
d2039000	4.5	4.5	4.5	4	4	3	I am an Ottolenghi fan, have all his books and tried all his vegetarian recipes but was a bit disappointed by this restaurant experience	43101
d2039000	4.5	4.5	4.5	4	4	5	Once again a delicious vegetarian feast, we shared jalapeno jicama , special heritage tomato salad, burrata with peach, roasted aubergine, and most amazing valdeon cheesecake and even nicer courgette fritters and then the chocolate orange pudding. Lovely attentive staff, buzzy room and a stylish décor. Ottolenghi manages to but together flavours like no one else.	42278
d2039000	4.5	4.5	4.5	4	4	4	The greeting at the door should not effect your perception of the restaurant as a whole. The food is really yummy and reasonably priced, the range of beers and wines also very good. This was the first time I found London's Meantime beers and have had at least two per week since. We had a range of vege things and they were all extremely tasty, I also had a small meat side which was delectable. The…	41244
d2039000	4.5	4.5	4.5	4	4	5	On our annual visit to London in 2013 we had eaten at Ottolenghi and had a great time; it was fully booked this visit so we decided to try sister restaurant Nopi instead. The atmosphere at Nopi is a bit more posh (we felt a bit out of place in sandals, for example), and the white and gold decor was not utterly to my taste. But the staff are very friendly and welcoming, and the food was great. As …	41852
d2039000	4.5	4.5	4.5	4	4	5	I have the Ottolenghi cookbooks and like them so I saved Nopi for my last dinner in London and it was the best meal we had in London. The restaurant is trendy and popular. You need a reservation. There are two dining areas. Downstairs there are communal tables near the kitchen. Upstairs are normal tables. We were upstairs. We got a terrific French waitress named Natalie. She told me the chef that…	41852
d2039000	4.5	4.5	4.5	4	4	5	This was our 2nd time eating at Nopi. We are Ottolenghi fans, so we knew we would enjoy Nopi. I was diagnosed with a severe Gluten Allergy, and my husband found Nopi doing a search on Gluten Free restaurants in London. Since they could not bring bread, they brought us each, a plate of fresh vegetables with chili flakes on them. They were simply delicious! They make ice tea to order, being from th…	41852
d2039000	4.5	4.5	4.5	4	4	4	Being fans of the Ottolenghi cookbooks, a visit to Nopi was mandatory during our stay in London. We had lunch at one of the large tables in the basement room and very much enjoyed the direct view into the kitchen. We opted for a full vegetarian lunch and were rewarded with a wonderful diversity of flavors - and did not miss meat or fish for one second! Starters were crushed beetroot with goat's c…	42278
d2039000	4.5	4.5	4.5	4	4	5	NOPI is Yotam's Ottolenghi and Sami Tamimi's signature restaurant in SoHo, London, and lives up to its stellar reputation. From the food to the service to the cocktails at the bar, everything was just right. Famed for their modern take on Middle Eastern via Jerusalem cuisine, the restaurant offers a variety of small plates, and a selection of main courses, all of which can also be sampled in smal…	41487
d2039000	4.5	4.5	4.5	4	4	5	No, we're not vegetarians but have been keen readers of the Ottolenghi recipes for a while now and tried the Belgravia deli on our last trip to London.	41609
d2039000	4.5	4.5	4.5	4	4	5	Had dinner with a few old friends while back in London and we asked them to choose the venue since we're out of touch with the London dining scene these days. They suggested NOPI and I'm so glad they did --- it was amazing food! We decided to dine tapas-style and ordered one of each vegetarian sharing plate on the menu (one of us is vegetarian, so we all went along it). Everything was absolutely …	42186
d2039000	4.5	4.5	4.5	4	4	4	We've been fans of Ottolenghi for some time and had been looking forward to visiting Nopi. Disappointingly, the welcome upon arrival lacked warmth and it did not create the best first impression. Having said that, once seated, our waitress was charming and efficient offering helpful recommendations on what to choose. We ate upstairs in the restaurant which is decorated simply but has a relaxed at…	41365
d1016162	4.5	4.5	4.5	4	4	2	Before I start this review I have to say I am an enormous fan of Adam Handling so it is with a rather heavy heart I describe our rather disastrous evening. Firstly the actual restaurant. Many people have described the restaurant as bland - I would go one step further and call it utterly boring. It is like a cross between corporate and a sixties farce. The rather sad pots of flowers as you enter b…	41821
d2690666	4	4	4	3.5	4.5	5	We were all extremely happy with our food orders - all piping hot and delicious, two vegetarians opted for a gnocchi dish, others had pan fried salmon, homemade burgers and chicken, We were a party of 15 with a U3A walking group. The staff coped very well with taking our orders, all our food was promptly served and at the same time - a rare event we've found. The quirky surroundings added to the …	43466
d720311	4	4	4	4	4	5	Our tour group was 43 strong for dinner and this restaurant did not disappoint. We all had the same dinner, chicken rice bowl with vegetables and delectable dumplings. Great service and good fun eating with chopsticks. Do not miss the mango mochi for dessert!	42917
d720311	4	4	4	4	4	4	As my son was leaving for university, we decided to have a meal at one of his favourite restaurants. If you like dim sum ad dumplings you can’t really go wrong at ping pong! Lots of options, vegetarians won’t be disappointed! Daughter had chicken dumpling which she says were nice. Me and my son had a selection of dumplings, buns and sticky rice all of which were very nice. Son had the mochi desse…	44075
d4981784	4	4.5	4.5	3.5	4	5	An innovative Indian menu for veggies or carnivors with excellent service & at a table we had requested. The lamb shank was perfectly cooked & served hot. Friends had the Taste of Gymkhana menu & were delighted by the soft shell crab, methi keema.	43160
d4981784	4	4.5	4.5	3.5	4	4	I enjoyed this superbly located Mayfair restaurant with friends. A good welcome and ambience, not too formal and I’d happily return casually with friends - loved the downstairs bar. The food is very good, authentic tastes and beautifully presented. The set lunch is good value, hi lights for us were the potato chat, guinea fowl, goats mince meat burgers and the dhal. However not so sure it justifi…	43101
d4981784	4	4.5	4.5	3.5	4	4	I took the tasting menu for a lunch visit. For me the standout dish was the Kasoori Chicken Tikka with Sprouting Moong Kachumber (you need to like mustard oil to appreciate this dish). Other excellent dishes were the Kid Goat Methi Keema, Suckling Pig Vindaloo and the Potato Chat. The complexity and layering of flavours was impressive in all these dishes and something I rarely experience in India…	41913
d4981784	4	4.5	4.5	3.5	4	4	The only place I can really compare Gymkhana to is another Michelin starred Indian restaurant, Quilon, though the latter specialises in Southern Indian Cuisine and has a modern interior completely unlike the former's dark and sort of 'colonial' atmosphere. It is almost too dark but brighter lights really wouldn't be in keeping with the dark wood and old pictures of cricketers on the walls. The lu…	42248
d11717778	4.5	5	4.5	4.5		5	I went there twice for dinner (which shows how satisfied I was with my first experience). Here is the cumulative list of the dishes I tried in the two occasions, with their respective descriptions from the menu: grilled broccoli (apple & onion dressing, black pepper, fried shallots), grilled cauliflower (sweetcorn, jalepeño dressing, shallots, garlic chips and chives), japanese potato salad (ochi…	43282
d719739	4	4.5	4	3.5	4	5	We had planned to celebrate Princess' and Stephen's first anniversary last year but it was a miss for the well known reasons so we caught up after their second and Locanda was the obvious choice. This must be our tenth visit and every time has been memorable. Everything in this place feels right: the food (of course!), the wine list, the decor, the lighting, the service - professional but friendl…	44501
d719739	4	4.5	4	3.5	4	5	Great service and a lovely atmosphere - fantastic to see fellow diners enjoying the beautiful food and conversing, rather than glued to phones and tablets. Sister had rabbit which she assured me was delicious..as a vegetarian I steered clear and adored the gnocchi with morel mushrooms which I had as a main. Good variety on the wine list and sommelier was very helpful. Cocktails also yummy and the…	42461
d719739	4	4.5	4	3.5	4	5	We celebrate family birthdays by meals in a good restaurant, and our son's choice for his birthday was Locanda Locatelli. It was an excellent place to chose. Firstly we all appreciated the lack of music and the good accoustics which meant we could properly talk to each other, secondly the staff were great, attentive without getting in the way and finally the food was excellent. My husband and I a…	42948
d719739	4	4.5	4	3.5	4	4	my wife and i went there end of May 2014, its attached to the Churchill hotel (Hyatt Regency), its smart cheek dressing , the staff are welcoming and attentive, the menu is sophisticated but understandable, what we wanted for starers was not available so they recommended the gnocchi with muchrom whcih was excellent, then for mail dish my wife had the crab linguini which she liked very much , i ha…	41760
d719739	4	4.5	4	3.5	4	5	Yes I have reviewed LL once already but cannot resist a second one as I had a fantastic meal with the Family in November on the occasion of Princess' birthday... I have already praised the ambience, the service, the timings and even the lighting so let me focus purely on food this time round. Pincus and Matilde are vegetarian but there was plenty of choice for them too. Pincus started with a gree…	41944
d2036992	4.5	4.5	4.5	4	4	5	I’m relatively new to Indian food but went with a friend who has extensive experience, followed her recommendations and loved every course! I had a Chef Specialty, the Malwa Mango Chicken and it was incredible! Paired it with Tandoori Roti, a whole wheat naan, and the Mixed Vegetable Salan. My wife had the Shahi Butter Chicken and it was equally delicious. The service was simply the best! The atm…	43466
d2036992	4.5	4.5	4.5	4	4	3	Indian food....well it hardly is and with pathetic service. Avoidable.Wonder how people have had been sharing good anecdotes about this place. Ordered Yellow Dal & Aloo gobhi...the Aloo gobhi is all potatoes with small pieces of uncooked gobhi...and the yellow Dal ,that is too small a portion and with hardly any taste.	43739
d2036992	4.5	4.5	4.5	4	4	5	Ahmed was so kind, that he prepared our favourite vegetarian meal, Sahi Paneer despite it was not on the menu...great food superb staff!👍🏻	43374
d3531223	3	3	3	3	2.5	4	Jimmy's has been one of our favourite meeting place whether its a friends get together, family meeting or just a kids birthday party. You will love their food items and the decoration both. The atmosphere is comfortable, the toilets are clean. Their buffet has a vast range of food items from where different choice's people can chose and be satisfied. If you like spicy Indian food like me, don't m…	42125
d3531223	3	3	3	3	2.5	3	can´t decide on what cuisine or where to eat together with friends and family. then for us, the best choice was to have a buffet that caters to everyones palate. as some say, its quantity not quality, for this jimmy´s restaurant has succeeded. our server was very attentive to our needs. they have indian food, chinese, pasta & pizza for their italian food, southern fried chicken, a grill section, …	42156
d3531223	3	3	3	3	2.5	1	This 'buffet' is definitely not a world buffet! If you like Indian food then it is great for you but if you don't like me NEVER come here! It has very loud heavy music playing throught, the service is very poor with the fact that we waited 5 minutes just to get a table! The buffet doesn't have all different types of food from different countries just food from India and a bit of sushi and some pi…	42036
d3531223	3	3	3	3	2.5	2	It's an Indian restaurant badly portrayed as a world grill!!! I visited Jimmy's on invitation with a friend for the lunchtime buffet. I was not impressed by the fact that the American dish was pizza, the Japanese sushi was a rice roll with a crabstick in the middle or the other choice of just cucumber, the Mexican was just a taco, vegetarian choice not so inspiring at all, Italian was just a vege…	41487
d7933401	4.5	4.5	4.5	4	4.5	5	I became a fan of Ottolenghi after watching his Mediterranean cooking TV show. Yesterday's visit for dinner didn't disappoint. We had 6 dishes all delicious. Aubergines, peppers, goat, fish, cauliflower... It again inspired me to cook more of delicious veggies as roasted peppers or aubergines don't take that very long to prepare but are yummy.	42917
d7933401	4.5	4.5	4.5	4	4.5	5	I have cooked many dishes from the various Ottolenghi books so it was great to try the "Real Deal". Beautiful vegetable dishes and an amazing goat shawarma. Mouth watering desserts and great staff and ambiance.	42979
d7933401	4.5	4.5	4.5	4	4.5	5	When i can't think what dish to prepare with veggies, i turn to my Ottolenghi cookbooks, but wow, it is a treat to have these dishes prepared by chefs! Everything was so tasty, with multiple aspects of texture and flavour, it really was a treat for me. I loved every mouthful and then the decadent flourless rum and chocolate fondant for dessert was amazing. Thank you for the great service and a me…	43739
d7933401	4.5	4.5	4.5	4	4.5	5	Wow. Went to Ottolenghi Spitalfields with my girlfriend to celebrate our anniversary. Everything about the place screamed class, from the selection of cakes at the front, to the food, to the way the waiter made a point of congratulating us on our anniversary without us saying anything (we mentioned it when booking). What amazed me about this restaurant was the way that he makes vegetables the sta…	43497
d7933401	4.5	4.5	4.5	4	4.5	3	An article in a weekend magazine about Ottolenghi encouraged me to visit this restaurant. The menu sounded inviting on-line. The welcome was warm. The wine list was limited to French, Spanish and Italian and not cheap. The 'mains' came with 2 salads for about £22. Only a choice of four - a veggie, 2 fish and one meat. The salads sounded exciting but were actually cold cooked veggies with miniscul…	42979
d7933401	4.5	4.5	4.5	4	4.5	5	I like cooking and I have been to Ottolenghi restaurants before and I have used his recipes at home. This was the first visit to the Spitafields restaurant and we went there on a Thursday night. Initially when I looked at the menu, I found it a bit short and I was not sure that this would be good for a dinner. But when we came there, ordered and got the food – I changed my mind. We started with s…	43709
d7933401	4.5	4.5	4.5	4	4.5	4	With friends for a weekend in London and went for a Sunday breakfast. 5 of us with no reservation but as it was early they got us a table. Very honest about needing it back by a certain time which was fine with us. I like Ottolenghi but OH not convinced a lot of veggie and egg focused dishes when he doesn't eat eggs. However he was more than delighted with rarebit and a side of bacon. Great coffe…	42795
d7933401	4.5	4.5	4.5	4	4.5	5	I had breakfast at the Ottolenghi location and they have an overnights quinoa/oats pudding that is just out of this world! Peanut/Sesame Brittle and fresh strawberries with a date/tahini dressing... It's called "cardamom date and Strawberry Muesli". Well, hard to describe but it's truly amazing. Also, very filling. I'd go have it everyday if was living close to Spitalfields. This item is not avai…	43313
d7933401	4.5	4.5	4.5	4	4.5	5	Why oh why have we waited so long to go to an Ottolenghi restaurant ? We thought it would be expensive and difficult to book, one of those "when the month has an r in it and the moon is alignment with Mars " . Both ideas dispelled , we booked about a week ago and it was not expensive. It isn't just veggie food either another of our myths disproved. The colourful salads are all piled high on the c…	42491
d7933401	4.5	4.5	4.5	4	4.5	5	What I love about Ottolenghi is the unusual choices of food, the amazing tastes that you get from the various ingredients, the use of vegetables and the tapas style of eating which, together, create a lovely experience.	42736
d7933401	4.5	4.5	4.5	4	4.5	5	This is a deli/smart cafe with the trademark Ottolenghi salads and flavours. You pay a set fee for a combo of 2 or 3 from around 8 salads with a main from a choice of about six. All the salads and two of the mains were vegetarian and the food was universally fantastic. We started with some expensive but delicious cocktails, while I would say the food is good value and there is plenty of it. Servi…	42217
d7933401	4.5	4.5	4.5	4	4.5	5	I love visiting Spitalfields Market and it was kismet that I looked up and saw the Ottolenghi sign. I had been cooking recipes from Ottolenghi for a long time. Eating solo is usally a hassle, but was seated at the bar which allowed me to observe. I had a three salad plate for lunch. The presentation wasn't great but the taste sure was, combining different flavours. Lots of choice for vegetarians.…	42461
d7933401	4.5	4.5	4.5	4	4.5	5	I had heard about ottolenghi and his food of gluten free, clean and healthy. My friend and I went there and was impressed with the host who managed to fit us in despite not having a booking.	42491
d7933401	4.5	4.5	4.5	4	4.5	5	We use all the cookbooks of Ottolenghi often, so when my wife is in London or when we are in London together we always try to have dinner at 'Ottolenghi'. This time was the first time at Ottolenghi in Artillery Lane. And again: it was delicious. We love the concept: many different small plates, beautifully served, many different vegetables (so many restaurants are so sparing in this field).	43497
d7933401	4.5	4.5	4.5	4	4.5	5	I have been wanting to eat here since buying some of the Ottolenghi cookery books and it didn't disappoint. Very buzzy, lively atmosphere. Staff professional and friendly. The menu is divided into two sections: from the counter (which are served first at room temperature) and from the kitchen, which are hot. 6 or 7 choices in each and they recommend three per person. As there were four of us, we …	42370
d7933401	4.5	4.5	4.5	4	4.5	5	The menu was very interesting and each dish we tried was full of flavor. There were enough options to appeal to everyone. The vegetarian options were particularly enjoyable and adventurous. Best of all, you can buy the Ottolenghi cookbooks so you can repeat the dining pleasure when you get home.	42156
d7933401	4.5	4.5	4.5	4	4.5	5	We had the best time. I love love love Yotam Ottolenghi food and we had three salads each which were divine. As were our cake desserts. One of us is vegan and perfectly catered for. I have been here before and will definitely go again. Service today was excellent from the very charming French Aleece. Thank you.	44593
d7933401	4.5	4.5	4.5	4	4.5	5	We've been enjoying Ottolenghi for some years now. I originally visited just for the amazing gluten free lemon polenta cake but gradually upgraded to eating there regularly. They have taken vegetarian dishes to a level where you simply don't miss having meat and I'm a steak lover!!! But wait, they do have great salmon, chicken and sirloin dishes and much more.	42095
d7933401	4.5	4.5	4.5	4	4.5	4	A friend over from New Zealand was keen to visit Ottolenghi for lunch having sampled his recipes at the home of vegetarian friends. The service was delightful and I particularly enjoyed the pea and fritter croquettes despite being a keen carnivore!	42887
d7933401	4.5	4.5	4.5	4	4.5	5	Ottolenghi has reached cult status a long time back and Yotam O is truly deserving of any accolades he gets. The genius who gave vegetables their rightful place at the center of the table delights diners at this Spitalfields location . When we visited for lunch we were blessed with his version of Imam Bayildi (a Turkish speciality) and I can say it is not only the Imam who fainted over this auber…	42917
d7933401	4.5	4.5	4.5	4	4.5	5	I've had breakfast, coffee and cake, lunch and dinner here. It's so hard to choose what to have with your coffee as the selection is outstanding. Just close your eyes and point - it will be fabulous. Breakfast not only looks gorgeous (especially the planks) but tastes sublime. The rose harissa scrambled tofu (sounds weird, right?) was mindblowingly delicious and the grilled toast was excellent. I…	43070
d11621933	4	4	4	4		5	The food here is delicious. We had a range of starters which came quickly and were lovely. All of our mains were great but the vegetarian gnocchi was particularly amazing. Good selection of wines and very friendly staff. Would definitely return.	44317
d11621933	4	4	4	4		5	This was my first visit to Fumo . The staff were great and explained how the menu worked . The four of us chose 10 dishes and that was perfect. We had a veggie amongst us so chooses dishes that would accommodate us all and there was masses of choice. The food was fabulous we had a lovely black ravioli and some beautiful gift gnocchi . Everything was really tasty and no room for pudding . It was v…	43009
d2626990	4	4	4	3.5	4	4	We had quite a few of the tapas inspired dishes. the Anticuchos were fantastic and reminded me of the ones my aunty makes in Peru. The chicken causa was ok but a shame it was wrapped up like sushi so it lost some of the authenticity and flavour. The Vegeterian Causa with sweet potato was amazing! the Traditional Ceviche was great and we had lots of other bits and pieces that were all really tasty.	42401
d1128067	4.5	4.5	4.5	4	4	5	I am a regular visitor of Pierino and it is very difficult to fault this restaurant. The staff are so friendly and welcoming. The food is delicious and authentic and the atmosphere is great. My usual dish is the Barbaschello which is a delicious veggie and chicken pasta. It is hard to resist getting the Barbaschello every time as it is so tasty however I have occassionally branched out to the sea…	41122
d813149	5	5	5	5	4.5	4	As well as the BBC, one thing I miss when abroad is a good Indian or Pakistani or Bangladeshi meal. Regarding Indian food, I know this is the sort aimed at us white Brits but when it's good I love it. And it is good here. The food is piquant including the hot dishes, and the quality of the ingredients is noticeable. A few different dishes as well as the usuals, and friendly service. They are happ…	41944
d813149	5	5	5	5	4.5	5	MY girlfriend and I tried this restaurant after eating in a sushi place and wanted to compere experience and food. And it was great. I am a big fun of indian food, especially its spices. And everything we have orderd had a wonderful taste. Definitively better than a sushi place we have been before. Great atmosphere and waiters are very professional.	43282
d813149	5	5	5	5	4.5	5	This is my local takeaway and I am addicted. As someone who grew up eating spicy South Indian food in Durban, South Africa, I really enjoy the hotter items on this excellent, wide-ranging menu. My personal favourites are the lamb naga chilli, the chicken shotkora (which I order with extra chilli), the lamb mirchi and and the lamb dansak. Their vegetable sides are also very good with a great balan…	43952
d1016670	4.5	4	4	3.5	3	2	This South Ken stalwart has been going ever since I can remember. It has been refitted and the effect on decor is pleasing. The same cannot be said for the food. There is a distinct feel of everything being pre cooked - even the popodums - though strictly this should be popodum: it is one that you will receive. The days of sizzling chicken arriving surrounded by seared onions have been superseded…	43344
d2087849	4	4	4	3.5	4.5	4	Had a wonderful 'girl date' at the Riding House cafe on Saturday and couldn't have been more happy. The table was ready and waiting for us bang on time with exceptional friendly service from our waitress. We ordered delicious oysters to start with a mix of full mains and small sharing plates (which all arrived together as requested). Dining with a gluten-free vegetarian was not a problem with sev…	41395
d2038485	4	4.5	4	4	4	4	Went here on the hotel concierge's recommendation before going to the theater. Good reasonably priced (for London) Italian food. Had the pizza, the grilled vegetables, pasta bolognese and gnocchi. The gnocchi came lasagna style, under some yummy baked cheese. Big portions, tasty and well priced.	42156
d737357	4	4	4.5	4	4.5	4	I took my daughter for a birthday lunch at the restaurant today. We booked three months ago. She is studying history and I chose the venue for the view. I booked on line and accepted when I asked for a window table this could not be guaranteed. Unfortunately we could not have been further from the window and I sat with my back to it to at least give the birthday girl the optimum view. Disappointm…	41699
d2180904	4	4	4	3.5	4	2	The 1st floor bar and 2nd floor restaurant look amazing, in an enviable spot overlooking the fountain at Canary Wharf, but it all ends there really. In the bar when we arrived there were 4 or 5 staff and none said hello or took our drinks order. When they eventually did the barman didnt seem to know how to mix a Cosmoplitan and took ages. Dirty glasses were not cleared away from where we were sit…	42095
d2193257	4	4	4	3	4	3	A restaurant with lots of atmosphere with attentive , helpful staff. The pricing is probably what you would expect for London and the food was fine. The only problem we had was our vegetables were not hot enough which really should not happen.	43160
d733940	4.5	4.5	4.5	4	4.5	4	Very good food - bit on the pricey side, even for UK. Rock shrimp tempura roll with spicy sauce was killer. The Taco's 3 ways (beef, lobster and vegetable we bland, didn't have much filling and the taco (snowcone shaped!) shell overwhelmed the flavors of the filling. Excellent edamame and the other sushi rolls were quite good. Very nice Rioja at a quite reasonable price.	42461
d733940	4.5	4.5	4.5	4	4.5	5	Food is amazing, perfect balance of flavours, from the veggie curry to the beef fillet, from the sushi to the tempura. Rock shrimp tempura and truffle sauce sushi and salmon and asparagus roll highly recommended!!	42675
d733940	4.5	4.5	4.5	4	4.5	5	what a fantastic restaurant. dishes are always served up to share so you actually need very little between two for example. My husband and I had edname beans as a side order while we chatted and finished our cocktails from the bar, then sashumi, then a complimentary taster of some sushi rolls, followed by shredded duck wraps and then tempura vegetables with dipping sauces and we chose a hot saki …	40878
d719688	4.5	4.5	5	4.5	4.5	3	No one can deny that lunch at Le Gavroche is a wonderful experience and the service second to none. However on this occasion the choices for my vegetarian daughter were somewhat lacking. I had informed the restaurant well in advance and noted that she ate fish as well. The starter of chestnut gnocchi was cooked in a meat stock garnished with bacon so they offered to cook it separately and consequ…	43405
d719688	4.5	4.5	5	4.5	4.5	5	An incredible dining experience from beginning to end.... We visited Le Gavroche for the first time in February and were blown away with the food, service and ambience of the restaurant. The staff were friendly, attentive and professional and the restaurant had a warm, comfortable ambience. Both my husband and I had the Tasting Menu with wine and although a little pricey at over £200 each, it was…	42401
d719688	4.5	4.5	5	4.5	4.5	5	Lunch with friends. Having eaten here before we were confident Le Gavroche would offer a good experience. We were not disappointed. Once our coats were taken we were shown to our table. While perusing the menu were were each offered an amuse consisting of a tartlet with a creamy filling and a small spicy sausage spring roll. Both delicious. Before our starter we were provided with a further amuse…	42430
d803526	4.5	4.5	4.5	4	4	3	Visited for satruday brunch and had a mixed experience. Felt very much like a buffet breakfast at a 5 star hotel, nothing more special than that. Menu and food variety was strangely limited- eggs , cold meats, sushi and salad for starters. Main course was limited- fish, vegetables or venison. I wasn't particularly impressed with the quality of food- standard sliced meats and cold salads. Fish for…	42675
d803526	4.5	4.5	4.5	4	4	5	A superb dining experience, and not just because of the food, which we enjoyed tremendously. I loved my non-alcoholic aperitif of Aromatic Orange, which went down a treat at the end of a warm summer's day. It was lovely to sit in the plush surroundings of the bar. And then the food - my starter of cappelletti di vitello looked and tasted terrific, the pasta was a beautiful earthy colour and the v…	41456
d3533651	4	4	4	4	4	2	Popped in to Cote Brasserie for a late lunch before going to the Tutankhamun Exhibition at the Saatchi Gallery. I asked to see the gluten free menu and ordered off this. When my starter arrived, the bread looked too good to be gluten free so I asked if it was. The waitress said I didn't specify gluten free, I explained not only had I specified I required gluten free food I specifically ordered of…	43862
d1817951	4.5	4.5	4.5	4.5	4.5	4	We have eaten many times at Gauthier and the food and service has always been impeccable. We wanted to take some friends who were visiting from the USA to a restaurant offering good food and, for them, somewhere different. Gauthier was the answer. We had booked a 5 course luncheon tasting menu and as one of guests is a vegetarian and Gauthier have a vegetarian tasting menu it was ideal. The food …	43344
d1817951	4.5	4.5	4.5	4.5	4.5	5	We were given a gift voucher last Christmas for Gauthier's deluxe three course lunch with champagne and wine last Christmas and finally got the chance to redeem it on a very busy Saturday in early December. It was certainly a huge relief to escape the crowds and be shown to our table in one of the many small dining rooms. The lunch menu comprises three or four choices for each course, including v…	42705
d3493830	4	4.5	4.5	4	4	4	Really enjoyed the food, amazing vegan menu and the children’s deal is very good, both my children loved their food. Lunchtime service was somewhat chaotic and slow hence why I can’t give it five stars.	44409
d719706	4	4	3.5	3.5	4	2	We've just spent our Sunday afternoon in here trying to have a birthday lunch. Unfortunately there was so little on the menu for the birthday girl she went home hungry. The very sweet Italian waiter did his best but the kitchen said they couldn't accommodate as the non-veggie cheese they use throughout the menu was pre-mixed unto the sauces. Very rude naked waiter insisted on banging the spare cu…	42064
d11876926	4.5	4.5	4.5	4.5		5	Best Italian Gluten free in London. I never tried delicious gluten free pasta like this. Excellent aperitivo served with Bologna charcuterie And fried gnocchi of course gluten free. Warm And friendly atmosphere.	42705
d680499	4	4	4	3.5	4	5	We booked for 8 people for Sunday lunch but 3 couldn't make it, and 3 were late. The staff were absolutely fine about it, and couldn't do enough for us! The chef cooked my vegetarian food first, so it didn't mix with the meat. After tasting the prawn appetizer, and declaring them the best prawns she'd ever eaten, mum asked if she could changer her main from chicken to prawn, and this was also no …	42309
d680499	4	4	4	3.5	4	4	Best part: The food was delicious and so filling. I ordered the Vegetable Delight hibachi & my husband ordered the Rocky's choice (chicken and steak). The portions are generous and the ingredients are fresh. We really enjoyed our meal. We also upgraded our rice which was full of flavor.	43647
d680499	4	4	4	3.5	4	5	My daughters and I had a wonderful Mothers' Day lunch at Benihana. This is one of my all time favouritie restaurants and I have been here with my family on many occasions. We always have a fantastic time and enjoy our meals immensely. The food is always fresh, of a high quality and beautifully cooked. The sushi is also amazing. The Chef cooking the food teppanyaki style puts on a great show and w…	42064
d680499	4	4	4	3.5	4	5	I had my birthday dinner at the Benihana branch in Piccadilly with two other adults and one child. The interior wasn't all that and the toilets weren't nice. When we arrived one of the waitresses took us to our table at an extremely slow speed she was literally walking like one of those women out of Grand theft auto... We were waiting for one more person to arrive and the waiters were a bit impat…	42064
d680499	4	4	4	3.5	4	3	I know other reviewers are very satisfied with the Benihana, I am to a certain point. Service was really friendly. We came without reservation, and were seated at a table with another couple and a group of 4 men (Fortunately,they were really civilized, as it got pretty loud at the neighboring tables) after waiting for approx. 10 minutes. Large menu choices, also wellknown other japanese appetizer…	41974
d680499	4	4	4	3.5	4	5	Although I have been to this Benihana's several times, this time was by far the best. The food is always top notch...it may seem expensive at first, but considering you get your meat or fish with all the trimmings, and the quality is outstanding, it is well worth the cost. The steak is tender and most delicious with the teriyaki sauce. The prawns are fresh and juicy and the chocken, best bargain …	42736
d680499	4	4	4	3.5	4	4	We booked dinner at the Piccadilly branch through a Groupon deal that includes chicken, prawns, vegitables and rice. All these are cooked on the hotplate right in front of you. A Japanese meal is not complete without sushi, so we added a sushi and sashimi combination plus warm Sake.	42552
d680499	4	4	4	3.5	4	4	We ordered the sashimi and sushi platters for the entree and for the mains prawn noodles with vegetable and a variety of other dishes. They can however, expand their menus with a lot more variety of dishes in my opinion. The food was ok, mediocre.	43070
d680499	4	4	4	3.5	4	5	We have been to Benihana's all around the world. They are consistently serving the freshest vegetables, seafood, chicken, and steaks. Habachi style cooked in front of you. This restaurant is consistent and fresh as all the others. I absolutely love Japanese tapanaki restaurants. In addition, the cooks show is as impressive as the food!!	41852
d680499	4	4	4	3.5	4	5	We recently booked a dinner at Benihana using an Amazon Local voucher and found it very enjoyable - it actually reminded us of eating at Kobe in Vancouver. The chef came to the table, bowed then proceeded to perform with his chopping utensils. It was amazing and very funny. Whilst they prepare the food, they are still entertaining you. We had the Benihana Delight which was Chicken and Prawns. In …	41821
d680499	4	4	4	3.5	4	2	My husband and I had our date night here last week using a Groupon deal for £38. He had never experienced hibachi dining before so I was really excited to take him. Unfortunately, having been several times in several different places in the world, I can safely say this was the worst from start to finish. The hostesses were icy upon our arrival. Our chef performance was lackluster at best. The foo…	43252
d10460592	5	5	5	4.5		5	Excellent curry - maybe best in London! Really great vegetarian and meat options. Food was quick and staff were very helpful - would definitely recommend. The aubergine dahi baingan was our favourite!!	44470
d2012290	4	4	4	4	3.5	5	We booked a table for 6pm on Saturday night, since we were going to the Adelphi Theatre right across the road for a 7:30pm show. The restaurant has a very large downstairs area, which was not full when we arrived - they didn't seem to even check that we had a reservation. We sat down at around 6:05pm and were done by 6:40pm! The food arrived so quickly, and was delicious. I had the salmon, and as…	42917
d1018964	4	4	3.5	3.5	3.5	4	We had awesome Italian fare of seafood risotto except that I ordered vegetarian funghi risotto and pasta pomodoro. The risotto was a little too spicy and had large slices of chilli. The pasta was a little bland though in general, the food was alright. The wait for a table took slightly more than 30 mins and the service wasnt as fantastic. We had peppermint tea - lovely! Try only if you dont want …	42491
d3677102	4	4	4	4	3.5	5	We arrived late in London and had few options for diner, so after googleing "gluten free restaurants" Shoryu seemed the only option. After a short walk we entered the restaurant about 15 min before midnight. The waiter welcomed us with a friendly smile and we ordered a spicy ramen and a gluten free ramen with his help. The result was just perfect for us. The waiter service was absolutely friendly…	42675
d3677102	4	4	4	4	3.5	4	The atmosphere was pretty good with an authentic Japanese ramen restaurant air, and the dishes we ordered were delicious - natural (vegetarian) ramen, roast pork and pork broth ramen, crispy salmon and kimchi tofu, but the key thing that let this place down was the slow service. Also, for £24 each (including service) there are cheaper needle places in London, though the innovative dishes here are…	41821
d3677102	4	4	4	4	3.5	4	Discovered Shoryu while looking for a quick bite during lunch time around Regent Street. This place is serving authentic Hakata tonkotsu ramen, slow cooked for about 12h. The location is very tiny, not a very big area to sit, but it is small and cozy, you can seat in front of the open kitchen, which Is always a plus. Service was a bit cold all along the lunch but food took definitetly over. The p…	42856
d14134252	5	4.5	4.5	4.5		5	Great place for brunch in Soho. Warm welcome from Stephane (en français dans le texte). Great vibe and design. Fresh food with loads of vegetarian options for my wife. Strongly recommended.	44652
d6376963	3.5	3.5	4	3	4	5	I called this morning in the off chance that I might secure a table for an early supper & managed to get one. Every member of staff we meet on arrival were very charming & friendly. The decor harks back to a bygone age - it reminded me of the Orient Express and it was very comfortable. Louis our waiter was friendly, engaging and efficient. The menu at first glance seemed challenging , I settled o…	42095
d720298	4.5	4.5	4.5	4	4	2	We went for the set 5 course vegetarian lunch and were very underwhelmed. None of the courses were exciting, or actually even very pleasant. The main course - gnocchi with a tempura courgette flower - looked great, but was sadly less than impressive to eat. The gnocchi had a dense and rubbery texture. The waiting staff then pointed out that the dessert (on the vegetarian menu!) contained some por…	43252
d720047	4.5	4.5	4	4	4	5	We discovered this vegan restaurant through our son. When we walked into the restaurant, there was already a welcoming atmosphere. The place is buzzy and vibrant. I choose a sparkling rose as aperitif whilst my husband and son went for cocktails. Our son being vegan choose 3 small plates (starters) and 3 big plates (mains). We shared all dishes as the point was to discover and explore vegan dishe…	44652
d720047	4.5	4.5	4	4	4	5	the food here was incredible. i'm not a vegan, and was interested to try things like vegan cheese for the first time. everything was so flavoursome. You have to wait a good while for a table but its absolutely worth it. really friendly staff too.	43831
d720047	4.5	4.5	4	4	4	2	We went to Mildred’s on a Wednesday afternoon, you would’ve thought it wouldn’t be too hectic, would hate to go on a Saturday! The service was dire. We were seated quickly, a lovely host, and a lovely table in the corner! We were both vegan and this place was a great option, as the ‘chicken’ burger with vegan cheese was fab! But, we waited 15 - 20 mins to order, the waitress kept making eye conta…	43160
d8664620	4	4	4	3		1	Poor manners and helpfulness on greeting or leaving. Mentioning a gluten allergy will eradicate 98% of the menu - surprising as gluten free soy sauce easily available and a lot of sushi items have no other gluten contaminants. Service is clipped and rushed and not designed to put you at ease. This is the first restaurant that has refused to serve me a sweet as I was “out of time” although there w…	44075
d8664620	4	4	4	3		4	I didn't know what to expect when my friend told me that she'd booked this place for her birthday. I'd never heard of it, and she had given us the heads up about the pricing. We were booked for 4.45pm on a Saturday night as a foursome. No problems whatsoever with our booking; we were greeted by the friendly team and shown to our seats. The decor was pretty awesome - water in the walls and all. Th…	44562
d8664620	4	4	4	3		2	One of my most awaited dinners in London was to be sexy fish. Booked it almost 3 weeks in advance before reaching. When we reached the restaurant a table of 5 was made into a table of seven at the bar...... we had to put our foot down to have the table changed as I had booked well in advance from dubai. Our waiter then on after was acting too smart for his own good! We specifically requested the …	42917
d8664620	4	4	4	3		5	Very excited about dining here and it reached all expectations. The bar was a little crowded but there was a storm outside. Ordered a lovely bellini and waited for our table. A little chaotic as waitress couldn't find us but we were seated at a lovely table , perfect to admire the beautiful room. My only complaint was it was rather dark to read the menu [ so as not to read the prices?}. However t…	42461
d1043913	4.5	4.5	4.5	4	4	4	We showed up with a party of 8 on a Thursday and were seated immediately. Orders included calzone, salad nicoise, carbonara, gnocchi, amatriciana, acio de pepe, mixed grill, and quatro formaggio white pizza. We all enjoyed what we ordered, though some more than others. Highlights included the white pizza (included gorgonzola), acio de pepe (highly garlicky), nicoise salad, mixed grill and gnocchi…	43435
d1043913	4.5	4.5	4.5	4	4	4	This place is a little inconspicuous and could be suspect due to its proximity to Paddington station, but it's definitely worth the try. Service was great, atmosphere was fine, and food was good. I had the gnocchi ai quattro formaggi which was very good but could have used an additional veggie or two such as tomato or spinach. My girlfriend got the ricotta and spinach tortellini and had similar t…	43191
d737168	4	4	4	4	4	5	Everything was great! The staff is nice and professional. Fine tasty dishes. We had starters ( Dahi Puri, chicken samosa and vegetable samosa both served with spicy chick peas and Gol Guppa) , 2 lamb Rogan Josh (very tasty), 1 chicken Mangalore (spicy and so good!), 1 lamb Biryani with Naans (excellent as well) and steamed rice. Two of us had a dessert: a pistacchio kulfi (must have!) and a rasma…	43800
d737168	4	4	4	4	4	3	Had vegetarian dishes. The taste was not so great though ambience was good with service. Had a good buttermilk but the paneer makhanwala was served with liquid curry. While it did served the gujarathi undio with good spices but wth lot of oil. Would suggest a one time shot if you really have craving for indian food and everytime different places.	42461
d737168	4	4	4	4	4	5	Try the Dahi Puri! Delicious! Follow-up with a thali which consists of curry with vegetable sides, dhal, basmati rice, roti, chutneys, papadum. Fantastic chas or mango lassi.	41426
d737168	4	4	4	4	4	4	We have been going to this restaurant for the past few years. We made a reservation as it is always busy and the waiting time can range from 10 to 30 minutes if you are a walk in diner. We were shown to our table promptly by our server. Drinks orders were taken and delivered to us pretty quickly. As vegetarians, we ordered the dahi puri, pani puri, sev puri and corn and cheese pakoras. Being a Sa…	42614
d680501	4.5	4.5	4.5	3.5	4.5	5	Went there for a colleagues leaving party. We had a set menu at £45 a head and it was extremely good value. The food was delicious - not bad portion sizes and exquisite in presentation. I had the salmon with gnocchi for main and I would definitely reccomend it - it was perfectly cooked and the mix of flavours was delicious. The restaurant catered extremely well with my allergy and my colleagues c…	41456
d680500	3	3.5	3	3.5	3	1	I have previously given this restaurant top marks and recommended it to others. Not any more! Tonight ordered Roast Duck, Beef with Cashew Nuts, a vegetable pea pods stem dish with garlic, boiled rice, and 2 Asahi beers.	43831
d4867760	4	4	4	3.5	4	5	Visited for a Christmas meal. I am coeliac and was so impressed with the amount of Gluten Free options - more of the menu is gluten free than not. Very impressed.	43800
d4867760	4	4	4	3.5	4	3	It’s very casual restaurant, no table cloth, mediocre food, decent service, nothing to write home about. Does not have value for money. We ordered stuffed Lamb which was chewy and fibrous. Gnocchi was good not great. Salads and veggies were good as one should expect from this kind of restaurant.	43282
d948537	4.5	4.5	4	3.5	4	5	We had high expectations when we visited this restaurant (as it is a Michelin star restaurant). We do not really care much about the ambience of this restaurant. Being Indian what we cared the most was the food !!! Because you may find many restaurants in London with excellent ambience but very few with authentic Indian food. We were disappointed time and again by the so called Indian restaurants…	42036
d948537	4.5	4.5	4	3.5	4	5	Let me start this by saying Amaya is not your regular Indian takeaway. So if you are looking for a Bangladeshi run restaurant that serves large portions of your everyday Indian food then stay clear of Amaya.	42767
d1964861	4.5	4	4	4	3.5	5	Based on previous TripAdvisor reviews, dropped in for a business lunch at the Bengal Village. Had a great table by the cooling breeze of the window and was impeccably served by Suhel Miah. The Chicken methi was superb. My colleague had a very enjoyable Chicken Bhuna and the accompanying vegetables were tasty and nicely textured. All in all, a place worth returning to.	42583
d1964861	4.5	4	4	4	3.5	2	Terrible food, another Bangladeshi restaurant presenting itself as an Indian eatery. Horrible food, mismatch spices. Vegetable samosas had stale potato stuffing and the rest of the items had mismatch spices.	43282
d1964861	4.5	4	4	4	3.5	4	The Bengal Village restaurant is situated on Brick Lane and near Shoreditch and Spitafields Market. It sells a variety of Indian and Bangladeshi dishes, including meat and vegetarian dishes.	43374
d1964861	4.5	4	4	4	3.5	5	My firends and I were walking through Bricklane and getting touted at by a lot of establishments so we just ignored them and as we walked past Bengal Village I noticed no one jumped out at us and the restaurent was filling up. Though we'd give it a try and all I can say is WOW! The staff welcomed us as if we were regular customers (I intend to be a regular now) and were courteous throughout our m…	41852
d1497359	4	4	4.5	4	4	4	Situated opposite the Apollo Victoria (Wicked) and round the corner from the Victoria Palace (Billy Elliot)Theatres this restaurant is absolutely heaving, so booking was a must. The portions are really generous and fresh tasting. I had the home made gnocchi which were light in a beautifully fresh tomato and mushroom sauce (highly recommended), my wife had the Pappardelle con Nastrini di Pollo whi…	42064
d720370	4.5	4.5	4.5	4	4	5	As an Indian, I've struggled to find good Indian food in London. This will probably sound surprising to most people but take my word for it - the quintessential curry house in the UK is likely Bangladeshi and the flavors and ingredients are just completely off.	42767
d720370	4.5	4.5	4.5	4	4	1	We are frequent travelers, including to London. In all our travels, we pick the top restaurants to experience as my wife is a former restaurant owner and food commentator. On this trip, we were in Rome, Venice, Modena (at Massimo Bottura's restaurant) and then London. We were at Quilon Sunday, Dec.3, 2016. I will briefly mention the food as it was, at best, average and nothing like we expected of…	42370
d720305	4.5	4.5	4.5	4	4	4	Dined here to celebrate our 1 month wedding anniversary (any excuse to tick off more restaurants in London!). We had the special star deal set menu including a cocktail, which was amazing value. I had a bellini for the cocktail, which was served with delicious canapes. The bread selection was very good, and the choice of butter was a ceremony and much appreciated. There was a choice of 2 starters…	42522
d719661	4	4	3.5	4	3.5	4	Went recently with work colleagues - excellent food in a relatively plain restaurant, but fun atmosphere (it was busy) and very good value. Tandoori / kebab starters are worth the trip alone - very tasty (and quite spicy too) - what the other reviews of this place say is spot on. Methi chicken also very good, as are the veg curries on offer. Also quick service from a well-manned and efficient kit…	41244
d719661	4	4	3.5	4	3.5	2	This has never been the place for a special night out but now I couldn’t recommend it for any meal at all. Between this and nearby Tayyabs, the Lahore Kebab House is the more downmarket option that at least previously was more favoured by Pakistanis themselves but I’m not sure even that is so evident now. I always found that the chicken dishes here were the best and that is probably still true bu…	43831
d719661	4	4	3.5	4	3.5	3	The restaurant was suggested to us Indian by Britishers! Not that we were exactly looking for Indian food but were curious to find out if it was possible to get good Kebabs in the Brick Lane area, which is actually full of Pakistani and Bangladeshi restaurants, and hardly any Indian food. Generally, the food of the subcontinent is similar, but there are many subtle differences. For instance, the …	43435
d719661	4	4	3.5	4	3.5	5	A lareg café style dining room, we brought beers from the Off Licence next door. Chicken Tikka kebabs succulent and cheap - just like I remember 20 years ago. Vegetable curry and Chicken Methi excellent - 10/10.	42917
d1233703	4	4.5	4	4	4	4	Its my second visit. The first time I did not really get to grips with the menu nor really get it..I was lucky enough that my friends had a wip for me and paid for me as they had gone off piste on the wine and meats and the bill was growing and growing. This time again I was treated. We stuck to mainly veggie stuff the fennel salad was okay but not particularly well displayed. The radish salad lo…	41944
d1016157	4.5	4.5	4.5	4	3.5	5	Hello fellas, we ate today at Little India for the first time. It was an experience like I’ve never had before. MR KAY was a joy...a pleasure....a saint. The food was just as good. The vegetable dishes were amazing! Truly great. Accommodations are on point. Solid service. Food came out fast. And chocolate to top it off. MR KAY is a gentlemen and a scholar.	43678
d1016157	4.5	4.5	4.5	4	3.5	4	The message form the owner does mention about Indian food with regional "Bengal Cuisine". Whilst this is true, a real Indian food connoisseur would know the difference between Bagladesh and Indian Cuisine. Historically, after independence, British India fragmented into India, Pakistan and Bangaldesh. Each has subltle differences in her cuisine and then more regional variations. The so called "Ind…	42430
d1016157	4.5	4.5	4.5	4	3.5	5	This restaurant was very good served amazing indian food and Mr kAY suggested us paneer n chicken karahi which was excellent. Would recommend everyone to try it.	43647
d1205582	4.5	4.5	4	4	4	1	I don’t really know where to start. Maybe with arrival. We were greeted by a gentleman who introduced himself ‘hello I’m here to help’. Super friendly. Noted from reservation one of us was pescatarian. Great start. Never saw him again. Until towards the very end of our meal. I’ll get to that. All started marvellous. Super cocktail pre dinner. We were on tasting menu and I will honestly say some o…	44562
d732975	4.5	4.5	4.5	4	4.5	5	I have recently visited Nobu, and with all the great reviews there I was not expecting Zuma to be much better. It was in fact twice as good! The black cod is succulent and the best I have ever tasted. I started off my meal with a serving of vegetable tempura, and the dip with it was amazing! The exotic fruit platter for desert was fresh and delicious. The atmosphere at the restaurant is very "zen…	40940
d732975	4.5	4.5	4.5	4	4.5	3	I contacted the restaurant to make sure they offered Vegetarian food and was assured they had an extensive range. Whilst ordering we informed that actually the vegetarian options were cooked in the same oil as the meat and fish dishes and that some other options had fish flakes in them. Sushi seemed to be the only vegetarian option. My wife (the vegetarian) was very reasonable about it but I was …	43466
d732975	4.5	4.5	4.5	4	4.5	3	Dined here for the second time with family on Christmas eve and had very nice food but the service was hit and miss. Meal started of with excellent cocktails at the bar, but when seated, the tables are very close together and given there were 7 of us, it felt as though they had squeezed us onto a table of six. Shortly after being seated the waiter spilt a glass of wine (mistakes happen, this itse…	42705
d732975	4.5	4.5	4.5	4	4.5	1	Two of us at the bar had the signature tasting menu - one of us wanted no meat, the was happy with meat - in spite of being assured that this was possible, they failed to do this and we both had pescatarian - The main course for 2 of us was 1 large prawn - ONE prawn for 2. No meat. The sashimi previously served was average at best, the sushi with drizzle of truffle oil was very good ( 3 pieces ea…	44470
d732975	4.5	4.5	4.5	4	4.5	5	We had a marvellous lunch, great ambiance, smiley staff and very friendly, great super fresh food, we had crab, rock shrimp, black cod, different selection of vegetables, vege sushi and various fish sushi, all wonderful and beautifully tasty, would highly recommend for any occasion, kids loved it too.	42705
d732975	4.5	4.5	4.5	4	4.5	5	If you love Asian Fusion then this is the place to be .... better than its sister restaurant Roka ... with much nicer staff and overall more friendlier service. The food is out of this world, advertised as Japanese the menu is very diverse from traditional Sushi to the wonderful robata grill giving you wonderful flame grilled dishes such as grilled vegetables to delicious wagu beef ... Please a m…	40878
d732975	4.5	4.5	4.5	4	4.5	5	We know Zuma is Zuma. One who has been doesn't need much to say. We had the Best person on table - Rhonan, who suggested us good vegetarian dishes. If vegetarian only Sushi platter and maki roll. We enjoyed our Desserts !!	42248
d732975	4.5	4.5	4.5	4	4.5	5	We were a tad afraid of booking Zuma having read of the high prices and rushed service. Not so. Admittedly, as old fogies who are used to traditional Japanese, it was a rush to the system to arrive at somewhere so buzzing. Forget us - the guests (a graduation treat) absolutely loved the noise and admitted they had been scared about being in a quiet restaurant! The food was by far and away the bes…	41214
d732975	4.5	4.5	4.5	4	4.5	4	We visited Saturday lunchtime and had the ( basic ) taster menu £71 plus some veggie dishes for our vegetarian guest ; there was so much food we could hardly eat it ! Plenty of starters such as tuna salad and crispy squid followed by sushi and then main courses like steaks , whole soft shell crab, miso black cod . Veggie dishes included fried aubergine , grilled asparagus , veggie sushi and best …	42461
d732975	4.5	4.5	4.5	4	4.5	5	We had dinner at Zuma during our recent visit in London. We are all Japanese food lovers and fans of Zuma. We are frequent patrons of Zuma Hong Kong and Zuma Bangkok. This time it was as amazing. We had sliced seared tuna, salmon tataki, Zuma salad, crispy fried squid, dynamite spider roll, spicy tuna roll, king crab maki, unagi & avocado sushi, rib eye steak, black cod, prawn & vegetable tempura…	42186
d732975	4.5	4.5	4.5	4	4.5	5	Zuma continues to be one of London's finest restaurants. The dishes are grilled to perfection. The spicy sesame beef, tiger prawns, grilled vegetables are truly delicious. i have been coming here for 10 plus years and have never been disappointed. And the sushi is even better.	42064
d732975	4.5	4.5	4.5	4	4.5	4	The food is lovely and the price is reasonable. Great choice for vegetarians.I would only go again if I was staying in Knightsbridge though, I think sushi samba and nobu are much better just because it was very cramped and I didn't feel the service was as attentive as some of the other high end japanese restaurants in london.	42036
d732975	4.5	4.5	4.5	4	4.5	5	We were here with a group of 7 people and we ordered water cress salad, seaweed salad, Soybeans, scallops, crispy fried squid, sliced yellowtail, sliced seabass, robata chicken skewers, lobster sea bass signature dish, sea bass signature dish, all the robata vegetables, and various sushi rolls. Everything was well presented and extremely delicious. There wasn't a dish on the list that was average…	43497
d2434265	4.5	4.5	4.5	4	4.5	4	No it isn’t cheap but this was my first visit and I’m going to nag my old man to take me again. I had a delicious vegetable tartare then gnocchi from the vegetarian menu which was great. He wasn’t so lucky, had mushroom stroganoff which he wasn’t overwhelmed by. Service was great and friendly. It’s a fine room with good acoustics, you can hear the person opposite you without shrieking. What I lik…	43221
d2434265	4.5	4.5	4.5	4	4.5	3	The delaunay has a lovely atmosphere and has a european feel to it. The menu has enough choices for both vegetarians & meat eaters. Bread is provided with butter. We did not get any starters so i cannot comment on them. I ordered the cordon bleu with fries. My friend orderd the seabass & one ordered the gnocchi from the vegetarian menu. The cordon bleu was ok it was dry. Did not have much cheese …	41821
d2411234	4.5	4.5	4.5	4.5	4	4	Visiting the Adelphi Theatre close by so popped in for a quick bite. We were time precious (although there is always time for cocktails) and the service was friendly and efficient. After the lovely cocktails we had nachos ( one portion is enough for 3 people) Burrito (huge) the veggie salad which was tasty.	43739
d2411234	4.5	4.5	4.5	4.5	4	4	Pre theatre meal... we probably ate too much; cocktails, guacamole and the veggie set meal with a good wine. Excellent, friendly service and all for £60 for 2.	43831
d2411234	4.5	4.5	4.5	4.5	4	4	Went there for lunch. We really enjoyed the food. It was tasty and interesting with lots of choice. Lots of choice for vegetarians too.	43160
d2411234	4.5	4.5	4.5	4.5	4	4	The music was far too loud, but the food was great. We are both veggie, and this restaurant had lots of options. The fire-roasted poblano pepper and corn tacos were delicious, as were the wild mushroom empanadas. Definitely enjoyed this restaurant!	43132
d2411234	4.5	4.5	4.5	4.5	4	5	Amazing food. staff were really friendly and helpful .Great glutenfree menu .Reasonably priced .I would highly recommend this place to anyone .	43191
d718517	4	4.5	4	3.5	4	5	We're on a quick trip through London and one of my colleagues recommended Cinnamon Club for dinner. What an epic find! For starters, this is a city that is full of great Indian restaurants so that is hardly significant. Yes the food is good. No, it's outstanding. But that's just the start. The setting is stunning. A gorgeous historic building that is the former Westminster Library. We were gobsma…	43374
d718517	4	4.5	4	3.5	4	5	My family booked for Friday evening for my 70th birthday , as they know I am an Indian food fanatic and have even been on cooking courses in Jaipur , we were greeted by Vivek personally and the whole staff made the entire evening and meal very special, we had a range of dishes, but especially the Old Delhi Butter chicken, which was even better than I eat in top Delhi restaurants . The whole eveni…	42767
d730159	4.5	4.5	4.5	4	4.5	5	Hello Judy here again, we went to the Galvin at windows for a Birthday Lunch with Sean who's birthday it was, his wife Joyce their daughter Shannon her boyfriend Dan, myself and Steve, Stephen and Lisa and our Grand daughter Nicole, we arrived early and sat in the Foyer of the Hilton hotel it is very nice, Steve went outside to talk to the Doorman who he new whilst waiting for the rest to arrive …	42522
d730159	4.5	4.5	4.5	4	4.5	5	Our annual visit to Windows for the five-course tasting menu is always one to look forward to. The anticipation beforehand is quite thrilling as one never knows what new delights await us. We have never, I must add, ever been disappointed. This season was no exception, The meal began with Cured salmon tartare, the epitome of an appetiser, served with pickled cucumber and a herb crème fraiche, som…	43497
d2173638	4.5	4.5	4.5	4	4	4	Most has been said in previous reviews about how the Sunday brunch works, a set price with all you can drink wine. We went yesterday and have been before but the service seemed to be struggling yesterday, maybe they were short staffed. As usual the food was delicious. The buffet starter is a little lacking if you don't like sushi but there were still soup, baby ribs of pork and various veggie opt…	42370
d2173638	4.5	4.5	4.5	4	4	2	An experienced gluten free sushi eater, I was shocked to be treated with such frustration by the wait staff. We asked twice for hot tea to drink, and never recieved it. Not impressed and over priced.	42675
d2173638	4.5	4.5	4.5	4	4	4	I don't do sushi and ginger and wasabi are not flavor a I enjoy so this restaurant was a challenge for me. We found some dishes that we both thought we'd like. Everything was fresh. Loved the rice pot and grilled steak skewers. The vegetable tempura was ok. Not a fan of the scallop skewer. Service was ok. The place was very loud but then so has every where we've been at Canary Wharf. Overall not …	42278
d2173638	4.5	4.5	4.5	4	4	1	Roka used to be our favourite place for a relaxing weekend brunch. They used to have great selection of sushi and sashimi and by the time you had the main you were not hungry, which was lucky as the mains were very ordinary. Well, the mains have not improved but where is the fish? They only had vegetarian (courgette, potato!) sushi and sashimi plates were mostly inedible squid and sushi which loo…	42552
d2173638	4.5	4.5	4.5	4	4	2	After a long day of touring we received a recommendation to try Roka. Being from Toronto we have experienced many great Sushi restaurants. Roka, located around Canary Wharf has all the atmosphere of a bustling business crowd. High end decor, high end prices but disappointing food. Granted the prices are elevated because of the location but my wife was told they had gluten free options so we glanc…	43313
d2173638	4.5	4.5	4.5	4	4	5	First time at Roka; menu was incredible, great range of flavours (seafood, meat, veggies) and gorgeous presentation. A great way to navigate the variety of dishes and styles. Food was excellent. Service was friendly and faultless. Sushi was to die for. Overall we had a superb experience.	43617
d2173638	4.5	4.5	4.5	4	4	5	4 of us visited London for the weekend and when we told friends we were visiting Roka a lot of them raved about how amazing the food was and how we were lucky to get a reservation. We went for sunday lunchtime 12pm-2:30 timeslot and service from start to finish was 10/10. We opted for the £42 set menu and were very very impressed! Great variety of sushi and lots of other options such as meat and …	42186
d10328438	3.5	3.5	3.5	3.5		1	Quite possibly one of the worst restaurants I have visited. The food was very poor and lacked any hint of imagination. Courgette fritters - a courgette quartered lengthwise battered fried and placed sticking out of pot. This was accompanied by a delicious sauce of mayonnaise covered in ground paprika. Then there was the deep fried truffles gnocchi which tasted like some sort of dissolving chewing…	43678
d720360	4	4.5	4	4	4	5	Great service and Authentic Indian food with a lovely seating by the window made our lunch so great that would like to go again..price pretty reasonable.	42186
d720360	4	4.5	4	4	4	4	Hello there. I attended this restaurant on Sunday 4th October. I've had trouble finding a decent "go-to" curry house in London. Some of you may find that hard to believe given the choice and expanse in this city. However, I'm referring to finding somewhere reliable, decent value, good service and great basic Indian food. So far a lot of the mid priced venues in central have left me very underwhel…	42278
d720360	4	4.5	4	4	4	5	I love Indian food and am a pretty tough critic but I was definitely impressed by Punjab! We were greeted by a friendly host, sat immediately at a table in the full dining room, and received prompt and helpful service. Our server gave excellent guidance in choosing dishes and let us know when we were ordering too much food. We tried the bhenghan (whole stuffed eggplant in curry sauce) which was d…	42130
d720360	4	4.5	4	4	4	5	Some of the best Indian food I've ever had - granted London has no shortage of Indian restaurants - but Punjab goes above and beyond in the service category, making this a must-stop if you are in Covent Garden. My colleague and I enjoyed the Cheese Naan, Chicken Karahi and Acharri Murgha. The chicken was succulent and the sauces/spices flavorful without being heavy. Good selection of wine+beers a…	41334
d720360	4	4.5	4	4	4	5	I have been coming here for years now and I love the place. Totally authentic Punjabi Indian food like home made. Not many food places around like this one as most are Bangladeshi owned whose food is very bland and fake indian to be honest. Try the Butter chicken and grandad famous black daal, absolutely great. Good central location as well and great historic photos of pre independent indian roya…	42370
d720360	4	4.5	4	4	4	5	We recently dined at Punjab, and had a scrumptious meal of Kaali dal (lentils), Methi Ghosht (mutton), Naan and Rotis. Their Amritsar fish is a must try and my kids, aged 7 and 9, absolutely loved it. As they say, a taste of Punjab in London, and a must visit to satisfy your Indian food cravings when in London. Please reach early to get a table, or else it gets really crowded and you may have to …	42522
d731176	4	4	4	3.5	4	2	I booked a table at Skylon to celebrate my recent wedding with my parents and new husband. The table itself was lovely as we were seated by the window which had great views over the river. I ordered the gnocchi for my main, while my family ordered the beef and vegetable curry. Unfortunately when mine arrived it was cold and the sauce was congealed so I had to send it back. This then left me sat w…	43862
d731176	4	4	4	3.5	4	4	Dined at Skylon for the first time last Friday and I found it really hit and miss. Beautiful location and interior. Great buzz (Friday night) and attentive helpful service. Also, big ticks for having a vegetarian menu for convenience. Salt-baked autumn vegetables starter was quite bizarre and not something I would choose again (though I didn't actively dislike it). John Dory main was very nice, r…	42614
d731176	4	4	4	3.5	4	2	The view on the river is amazing and it's a very nice place to sit. However the food is rather poor for the price tag. The vegetarian pitivier had undercooked puffed pastry and the interior was a bland vegetable mix, with very little flavour of the promised jerusalem artichoke. My daughter's gnocchi were so hard she could not eat them all. Puddings were a big disappointment: the passion fruit che…	42614
d731176	4	4	4	3.5	4	4	This restaurant suffers from the classic case of taking itself too seriously. The waiters are pretentious. Many seem to be students. But, if you get them talking they seem to loosen up. I've been here several times and you never know what you're going to get when it comes to the food. I've had some things that were atrocious (the lobster rolls - they looked and tasted like hot dogs) to their vege…	41426
d3459539	4.5	4.5	4.5	4	4.5	4	Went here with a group of friends for dinner on a Sunday evening. It is very busy and rather noisy, but worth a visit. Plates are meant for sharing--basically tapas with an Italian accent. The vegetable antipasto platter is excellent, with loads of grilled veggies that are absolutely delicious and beautifully presented--an outstanding value. We also ordered grilled eggplant (excellent, but I woul…	42430
d718583	4.5	4.5	4.5	4.5	4.5	5	My husband and my mum and I came to this lovely little restaurant for my husbands birthday. The food was just delicious, with very nice wine to accompany it, and nice beer (according to my husband). We had the three colour gnocchi special, ,Ravioli di Magro con Burro e Salvia (Home made ravioli with ricotta & spinach with butter & sage), Pollo al calvados e Riso Venere (Fillets of chicken with sl…	42767
d776287	4	4.5	4.5	4	4	4	This was my first time at the Ivy. The service was excellent, the atmosphere was pleasant and the seating was comfortable. I was pleased to see that they had a vegetarian menu but this turned out to be somewhat disappointing. There were 3 standard ubiquitous Italian main meals on the menu: spaghetti, gnocchi and risotto. The starter dishes seemed to be of the standard Italian restaurant variety t…	41791
d2000067	4.5	4.5	4.5	4	4.5	5	I had the vegetarian menu and was utterly impressed and pleased with the selection. Highlight of my UK trip!	43739
d1863498	4.5	4.5	4.5	4	4	5	My sister and I went to Dishoom on a whim due to some research of London restaurants before our trip. Neither of us had ever eaten Indian food before but saw all of the wonderful reviews about Dishoom so figured we'd give it a try. We had dinner at an off time (4:45pm, HIGHLY recommend you do this because we had heard that it gets incredibly crowded), and we were seated right away. Not even 15 mi…	42887
d1863498	4.5	4.5	4.5	4	4	5	After many wonderful reviews we decided to try this restaurant. You cannot go to London and not have Indian food. We expected a long wait and were told it would be 1 hr and 20 mins. They had heaters and hostesses walked around with tea and chai to keep people warm and happy. After 1 hr we were finally seated. A very attentive waiter asked if we dined before and immediately made some food recommen…	42795
d1863498	4.5	4.5	4.5	4	4	5	Celebrating the 60 birthdays of two (younger) friends, we rocked up at Dishoom a little before 1pm on May 19th, and were quickly shown to a cosy table downstairs, where we had a non-Harry/Meghan-themed lunch, killing two bottles of a beautiful Apulian Primitivo as we feasted on a series of great dishes. Our mains were lamb biryani, chicken berry and Mahi tikka, accompanied by the house dal, okra …	43221
d1863498	4.5	4.5	4.5	4	4	5	I am Buddhism vegetarian, with no onion and garlic. I emailed the hello DISHOOM email beforehand always to ensure there are dishes I can eat. There was a communication breakdown which the restaurant didn’t receive the email from their HQ, but the manager successfully tailored the solution and prepare the dishes for me - the dhal as well as the Paneer dishes.	44470
d1863498	4.5	4.5	4.5	4	4	5	I've always seen the queues in front and wondered what the hype is and finally had the opportunity tonight to learn first hand. The food is truly outstanding. I've always been a fan of Indian food and thought we had some great options in LA and an occasional visit to an Indian place in Manchester or London, however this is a fresh take on the real deal. Very inventive while still embracing the au…	43132
d1863498	4.5	4.5	4.5	4	4	5	WOW absolutly delicious. We came to the Dishoom Restaurant and we saw at least 30 people outside waiting. The lovely young host came to us and she said it is 1 hour waiting time, than we will get into the bar. So we have been waiting for bit more than 1 hour and we get a nice table in the lower floor. We took our order to the friendly waitress. We had PLAIN NAAN, GARLIC NAAN, RAITA, KACHUMBER, DI…	42979
d1863498	4.5	4.5	4.5	4	4	4	The food was lovely and the service good. We are quite vegetable-biased when eating Indian food so ordered the chickpeas and the lentils along with mahi mahi and some rotis- all delicious.	42856
d1863498	4.5	4.5	4.5	4	4	5	I waited a little over an hour to get inside the restaurant around 7pm, they sent us to the downstairs bar to wait for a table, luckily it was only less than 10 mins wait. We ordered the vegetable samosa, black Daal, Garlia Naan, chicken tikka, chicken ruby and awadhi lamb biryani. Food was amazingly tasty, the chicken tikka was very moist and full of flavors. The biryani was a bit bland. For des…	43556
d1863498	4.5	4.5	4.5	4	4	4	Quality Indian food at slightly higher than "normal" but still reasonable prices. Not your traditional Brick Lane family owned affair, a bit more modern. Try the Prawn Moilee and the Awadhi Lamb. Young-ish crowd, mix of tourists and locals, which the hostess seemed to divide between downstairs (Americans, French) and locals (upstairs.) a good bet for first night in London while one is still getti…	42917
d1863498	4.5	4.5	4.5	4	4	5	In London for a few days and we were looking for something hi street based but different. First off we looked at the menu and thought oh Indian but different from what we were used to in Scotland. So we walked past. Having looked at a few others Chinese, Italian and burger places we dicided to give different a chance a we went back. So so glad we did it was AMAZING. To sum it up I'd say Indian fo…	42767
d1863498	4.5	4.5	4.5	4	4	5	Dishoom is one restaurant that we will visit every time we travel to London. If we lived in London we would visit it every week! From the moment you enter until the time you leave you are transported into a magical world. The restaurant was filled with happy customers and a lot of laughter. The whole place is eclectic- the walls are filled with memorabilia from India- Bollywood movie star posters…	42795
d1863498	4.5	4.5	4.5	4	4	5	I've been to dishoom several times and have never been disappointed. I like that at every branch you can expect the same attentive service and food quality. On the latter, being Asian and having spent some time in Mumbai/Delhi I am happy to report that dishoom's modern take on Indian food does not disappoint and sits right on top of my list of amazing Indian food. My go to dishes are the black dh…	42430
d1863498	4.5	4.5	4.5	4	4	4	I arrived early (4:30pm) for dinner as the wait for this popular Bombay Cafe in London's busy theater district can become quite lengthy. After advising the host of my gluten allergy I was given a gluten allergy menu to consider and was seated immediately in the ground floor dining room. My server quickly appeared and took my beverage order and reviewed my gluten free options. The Mahi Tikka was d…	42675
d1863498	4.5	4.5	4.5	4	4	4	This ,by far, is the only restaurant in Delhi which serves authentic, spicey Indian food and drinks in the heart of the city. The restaurant is crowded at all times of the day. Minimum 45min-1 hour waiting time. And people do wait!! Because its so worth it. Try the Mumbai vada paav for sure.	42309
d1863498	4.5	4.5	4.5	4	4	4	Back to the Tikka Mahi. Cheap when we compare with others. I order Tikka Mahi with naan and vegetable samosas. With diet cola and water	42614
d1863498	4.5	4.5	4.5	4	4	5	They serve the best Indian food in town! Fantastic lassies, daal, Mahi Tikka (fish marinated in yoghurt- my best fish ever!), naan breads and indeed, nice loos! And what's very important to me- the food tastes not heavy, and it's not greasy, it's just superb. I'd come more often back if I wouldn't need to book long in advance.	41821
d1863498	4.5	4.5	4.5	4	4	5	I am a born foodie, brought up in Bombay , and consider myself an expert on Indian food. Am sceptical about "Indian" curry houses in the UK- mainly Bangladeshi , and nowhere close to Bombay food. Have been dying to find the real taste of Bombay in the UK for years now. My search is over !! Dishoom is as close to the Bombay food scene as any restaurant anywhere in the world can ever get . Sounds l…	41821
d1863498	4.5	4.5	4.5	4	4	4	We loved Dishoom. In fact, we loved it so much we went back for dinner a few days later. Seems the food was a little better at lunch as I guess it wasn't quite as crowded. You really should make a reservation else you might wait quite a while. The first bite I had here was the Chili Cheese Toast which is a cheddar melt on white bloomer with 3 Chutneys. OMG good! We ordered the Pau Bhaji along wit…	41456
d1863498	4.5	4.5	4.5	4	4	4	Not what I'm used to when it comes to Indian food, however, a pleasant surprise. We tried several different dishes, all were very good. The mahi-mahi was the best, moist and flavorful. My only complaint is how small a portion of naan you get for the price, but the naan is very good.	41518
d1863498	4.5	4.5	4.5	4	4	5	My husband and I have eaten all over the world at the nicest restaurants from New York to tokyo. Therefore, when we arrived in London at our super toney hotel, the chiltern firehouse in Marylebone we were advised by our concierge to visit a slew of restaurants including two high-end Indian food restaurants, both of which were rated in the top 10 restaurants in London. We went to both. One was sli…	41974
d4295544	4	4.5	4	3.5	4.5	5	We arrived without a booking and very stressed and were treated like Vips. A perfect gin cocktail at lovely bar and then taken to a great table. As usual the food is a treat; melt in mouth vegetable taquitos, amazing shrimp tempura , limey refreshing tuna ceviche , different samba sushi , amazing carrots with quinoa [ so different] and top notch choccy rain forest desert. Heaven.	43739
d4295544	4	4.5	4	3.5	4.5	2	Not worth the money. I have always wanted to come to this place but now I regret it. The service is really good but the food is definitely not worth the money. The Vegetable sasa were tasteless, the sushi my sister got was microscopic. The only good thing was the rice with the coconut sauce. Desserts weren't special either. Very disappointed and I will definitely not go back. You pay for the view…	43739
d4295544	4	4.5	4	3.5	4.5	4	Went to sushi samba just as the sun was about to set so we had beautiful views up the gorgeous elevator and then when at dinner! After dinner we went to the bar at it was gorgeous with the orange lit up tree and views of London at night. The food was very good! We tried the mae terra which was extremely delicious and very unique! We have never tried anything like that. As we were all vegetarian w…	43709
d4295544	4	4.5	4	3.5	4.5	5	Had an absolutely amazing time. The bar area with the sushi kitchen on show was amazing. Such skill on show before even getting to your table was a unique experience and even tho I do not eat fish was amazing to see. We had an amazing table by the window with again amazing views of London. The food was great, fresh and full of flavour. I had the veggie option and I couldn’t believe the amount of …	43040
d4295544	4	4.5	4	3.5	4.5	2	I booked Sushi Samba for a 60th birthday celebration. Prior to booking, I emailed the restaurant to tell them all six of us would want to have a tasting menu, but one diner is Vegetarian and one diner Coeliac (gluten-free). I wanted to know if this would be an issue, as if it wasn't possible I wouldn't have booked. I was told that would be no problem, and substitutions would be made to the tastin…	43862
d4295544	4	4.5	4	3.5	4.5	4	Visited the restuanrt with business colleagues Was the only veggie so worried about choice of food Really surprised had 4 course if great sushi and Brazilian food Portions are modest but loved eating with lengthy breaks between courses Great views of London add to the enjoyment of their place	43252
d4295544	4	4.5	4	3.5	4.5	5	We visit the Sushi Samba yesterday night, and to be a Sunday evening seemed quite busy to me. We first ordered a drink, that Sake Spritz was amazing by the way, got a table in the bar area but then decided to get a table and get some food. Our waiter gave us menus and offered some more drinks. We then proceed with the order few minutes after, and as we were not sure about what to order (except fo…	43282
d4295544	4	4.5	4	3.5	4.5	5	Came here on my 11 months with my girlfriend. The staff were so lovely, especially Terri who was extremely helpful and sweet!! The food was incredible, it’s difficult to find GOOD vegan sushi options but this did not disappoint!! It’s definitely not cheap but if you’re looking for a place to celebrate a special occasion, SushiSamba is the place to go.	44166
d4295544	4	4.5	4	3.5	4.5	5	Visited Sushi samba on a saturday evening for a special occasion. We loved the whole experience, and ordering from the separate vegan menu is always handy rather than scanning through the whole regular menu.	43132
d4295544	4	4.5	4	3.5	4.5	4	Had friends visiting from abroad that just loves sushi (not a massive sushi fan myself) so I decided to treat them to dinner at sushi samba (obviously with the viee in mind). As I heard a lot of good things from my friends I was not suprised to find the place running perfectly. Staff was very helpful and knowledgeable (we had one gluten free person with us and they knew exactly how to deal with t…	42826
d4295544	4	4.5	4	3.5	4.5	5	Ahh! When we were planning our trip, this restaurant was probably the first thing on our list. Sushi Samba not only has a better view than the London Eye but the food and ambience is top notch. They recommend reservations but we just swung by as our trip was pretty jam packed and they served us so well with minimal waiting. Usually I find it difficult eating out since I’m a vegetarian, but here t…	43191
d4295544	4	4.5	4	3.5	4.5	4	When entering you take a glass elevator which will take you 39th floor with nice speed, cool experience! The decoration is nice and elegant. The views of London from the 39th floor are really impressive, even more at night. The service very professional and really attentive. The food also quite good, really oriental food. We went for dinner and they bring different type of small dishes of meat, v…	43252
d4295544	4	4.5	4	3.5	4.5	5	I ate here yesterday which was a Thursday afternoon. The food was incredible and delicious. The service was first class. The views are sensational across the city of London. The atmosphere is very cool. There was free Wifi. The food was mainly Asian and sushi in particular, however there were other options such as pork chops and vegetarian dishes. Overall I would highly recommend this place to ot…	43374
d4295544	4	4.5	4	3.5	4.5	5	My husband and I had lunch from the vegan menu. The sushi was outstanding and the mushroom tobanyaki was delicious. My husband received complimentary sorbet as it was his birthday. The servers were really attentive and accommodating. We look forward to going back for lunch.	43497
d4295544	4	4.5	4	3.5	4.5	2	We came here for our daughter’s birthday. Views are ok but larger parties will be in the central booths that don’t give you much of a feel for it, and on one side the view is obscured by the roof and a window cleaning crane. Vegetarian tacos and sushi were good quality made with fresh ingredients, but nothing extra special. Black cod portion was generous, as were the chops, both were very tasty. …	44621
d4295544	4	4.5	4	3.5	4.5	5	I went here with 2 friends, as a birthday present for one of them. The view is amazing, although taking the glass lift to the 38th floor is pretty scary; it goes pretty fast so feels a bit like a theme park ride! The restaurant is great, with friendly and attentive staff who explain the menu in advance - although the guy spoke so fast none of us had any idea what he said! 2 of us shared salt & pe…	42552
d4295544	4	4.5	4	3.5	4.5	5	Great view and service. Delicious food. My friend and I shared the tempura vegetable, tempura prawn, lamb, poussin teriyaki and the São Paulo samba roll. All was packed full of gorgeous flavours. My husband had the steak and chorizo large plate and thoroughly enjoyed it. Tried a few different cocktails, loved the nashi martini.	42491
d4295544	4	4.5	4	3.5	4.5	2	I went to Sushi Samba today for my anniversary lunch with Hubby. I am a strict vegetarian which did tell them clearly as soon as i started ordering. cocktails (I tried tom-yum) was great & so was the "vegetable-small plates" which i order as appetizer. For mains, i order "MUSHROOM TOBANYAKI" & my husband ordered some "Kobe beef dumplings" (not sure about the name yet, but attaching the picture fo…	42401
d4295544	4	4.5	4	3.5	4.5	4	Definitely a place to visit if you’re a big sushi fan! Atmosphere was really nice, waiters were really nice and extremely helpful when reading the menu and gave advice on what to order. Vegan menu is small but had a range of different options to try so I didn’t feel left out. Drinks are a little pricey for what you get but overall me and my friends had a very enjoyable experience	44501
d4295544	4	4.5	4	3.5	4.5	5	Best Sushi ever, beautiful view over London, and quality service. Also suitable for vegetarians. Thank you SushiSamba we'll be back 😉🍣	42917
d4295544	4	4.5	4	3.5	4.5	5	To me this place offer nice food nice view and nice service I can't remember the lady who took care of me she has sweet face and very professional serviced, the 9raw sasimi does worth my cash but for the tempura is not it came like a prawn salad which is way too weird lol ,so if you need to eat authentic sushi this is not the place but for the service or a place to hang out as a trendy lifestyle …	42917
d4295544	4	4.5	4	3.5	4.5	4	We are vegetarian and our meal at sushi samba was definitely the best we had in London!	43070
d4295544	4	4.5	4	3.5	4.5	5	My boyfriend surprised me and took me to Sushi Samba on Sunday just gone, and I can’t even explain how amazing the experience was. From the moment you go in the lift on your journey to the 38th Floor from the moment you come down, it’s wonderful. All staff members were really friendly, extremely helpful and went above and beyond for their guests. We asked our waiter to recommend us our dishes for…	42552
d4295544	4	4.5	4	3.5	4.5	5	I am Japanese, my partner is non-Japanese and vegetarian, and his sister had never eaten Japanese food before. But we all very much enjoyed dinner together at Sushi Samba.	42339
d4295544	4	4.5	4	3.5	4.5	5	Attended for a Work event and I don't eat Sushi so I thought I was going to struggle finding something I would enjoy - When the starter came out I thought this would not be enough to feed everyone but the plates just kept coming out and in the end there was too much food - the quality of the food was amazing and they offered chicken, cooked fish, sushi, stake vegan options.	43647
d4295544	4	4.5	4	3.5	4.5	4	They were renovating some of it and there was a huge crane outside the window that obstructed a lot of the view but the food here is outstanding. The veggie maki was the best sushi I’ve had. I had the poussin teriyaki and he had the sea bass tempura. Both were delightful. The cocktails left a lot to be desired; if I could go back I would unorder them and save myself £30. Mine was tangerine spritz…	43617
d4295544	4	4.5	4	3.5	4.5	5	Booked this restaurant for my boyfriends birthday. Was slightly disheartened at first as I only managed to book in for a space at the counters as opposed to the restaurant, however upon arriving we ended up loving this area as we were sat directly behind the kitchen area and could watch the sushi being prepared. From the small plates menu we ordered the Shrimp Tempura and Vegetable Crispy Tacos. …	44562
d4295544	4	4.5	4	3.5	4.5	4	I took my son to sushi samba on the 4th of January for his 19th birthday. Unfortunately the upstair bar was closed and it was a cold night and the building was covered in a fog. The fog cleared later and the view was amazing, the cocktails in the downstairs bar were excellent. Would recommend the Chucumber. The food was exquisite and the teriyaki chicken and miso black cod were mouth watering, th…	42005
d4295544	4	4.5	4	3.5	4.5	5	This really is my favourite place for a special occasion , the marvellous views , bar area , great staff and such fun food ,it is really special and London at its best. So many choices of exciting food to try too. we had ; an amazing tomato ceviche [ how can tomato be so exciting] , crispy vegetable tempura , wow tuna ceviche , excellent grilled Japanese asparagus , sake sashimi , sasa prawn temp…	41974
d4295544	4	4.5	4	3.5	4.5	5	We have been here a few times and have loved it every time. We have been fortunate to have gone to sushi samba in London, NYC, vegas and Miami and I have to say London is our favourite atmosphere wise and it is joint with Miami on the food. Superb views over London city at the top of the heron tower. I would recommend going to the bar for a drink before or after for cocktails, they make great cos…	41913
d4295544	4	4.5	4	3.5	4.5	5	After booking this ages ago I did wonder if this restaurant could match my excitement , just going up in the lift and seeing all of London is such a thrill . We had a brilliant lunch and one of the most special dining experiences I have ever had . The staff were so well trained , very friendly and warm , no one was pretentious nor having attitude because they looked so good . Plus even our fellow…	41730
d4295544	4	4.5	4	3.5	4.5	4	Visited Sushi Samba for a birthday dinner of one of my friends. The food was nice (although the menu was very, very limited for gluten-free diners) - the hamachi kama was tasty, but slightly over-salted. The Samba London Roll was presented beautifully, but in terms of the content it was pretty average as far as sushi goes - the one stand-out element was the wagyu roll, it was different, and delic…	41730
d4295544	4	4.5	4	3.5	4.5	4	Favorite dish has always been the Samba Salad, what a great presentation! The wagu beef dishes they were trying to sell were too overpriced for small quantity...too small to taste the quality...the wagu ceviche was practically the same ingredients as our tuna ceviche dish...there was barely noticeable beef, and the raw tuna chunks didn't feel elegant to eat. The sushi has generally been a good ch…	42217
d4295544	4	4.5	4	3.5	4.5	2	My husband and I thought we would try Sushi Samba and I wasn't very impressed. The place has a nice airy feel to it. We got a table by the window and strangely enough the chairs face the restaurant rather than out to the view! The vegetarian choice is about 5 dishes and some of them not special at all. However my husband did enjoy his black cod and pork belly. The waiter was aware that we were no…	42248
d4295544	4	4.5	4	3.5	4.5	5	I enjoy eating here more and more , especially as today the sun was shining and London was at its best. I love the way you can travel around the whole world in just a few mouthfuls . We shared ; amazing vegetable taquitos , lovely refreshing tuna seviche, grilled asparagus , excellent signature samba London sushi [ so colourful like a plate of toy food from the Magic roundabout] and then one of t…	42186
d4295544	4	4.5	4	3.5	4.5	5	Japanese food is a favourite of mine, and I've been wanting to visit Sushisamba for ages after hearing great things about it, so was it worth the wait? Without a doubt, yes. It's a mixture of Japanese, Brazilian, and Peruvian food. We had the yellowtail taquitos, sweet and sour calamari, pork belly, vegetable tempura, and mango mousse and mochi for dessert. Everything was just mouthwateringly goo…	41699
d4295544	4	4.5	4	3.5	4.5	4	Okay so I had dishes from the vegan menu, which were pretty so so, but the 4 people I ate with had the normal menu and absolutely loved it. I believe the tempura shrimp was very popular, and the really expensive sushi - the one where you get 4 pieces on a plate! The We enjoyed the saki and the £50 white wine as well as the incredible setting. It was my girlfriend's birthday and they decorated the…	42125
d4295544	4	4.5	4	3.5	4.5	5	We just love this place more and more , especially in the autumn sunshine as we arrived early and could enjoy a cocktail before the marvellous food . Of course its not cheap , but why should it be and its best to dress up to avoid trouble on the door [ but you should dress up , this is a great place to respect]. Lots of veggy things to love ; I could just eat plate after plate of the taquitos. Pl…	42278
d4295544	4	4.5	4	3.5	4.5	4	I took my husband here for his birthday earlier this week. We were given a lovely table by the window with a great view of London. The waiters were great, really enthusiastic and made our experience there enjoyable. As vegetarians, a sushi restaurant is not always the best choice, but there were plenty of veggie options for us. Food was brought our quickly and was incredible.	41334
d4295544	4	4.5	4	3.5	4.5	5	We arrived and the nice lady at the door told us we were in the right place and told us the floor to go up to in the lift. the lift gives you that sort of g-force that you get when going over a hump in the car. it made me giggle. :) the view from the lift alone was fab. we got to the top and walked into the bustling bar area and a lady took our coats and gave us a token and guided us to the reser…	41671
d4295544	4	4.5	4	3.5	4.5	3	I live in NYC & have been to Sushi Samba before. It's definitely not where I thought I'd end up in Iceland, but they are open late (until 11), and there's not many options after 10 for eating. I ordered some vegetable sushi, & tempura jalapeños. The sushi was good & larger than I expected, but the jalapeños didn't taste very good without the blue cheese, otherwise it was basically like eating a j…	41699
d720444	4	4	4	3.5	4	2	I went here on a weekday evening with colleagues. I was the only vegetarian and despite having a separate menu (a novelty) the dish I chose was awful - gnocchi supposedly with courgette, artichoke, fennel and olives except it only came with very salty olives. The others liked their food but the prices were too high, especially of drinks. £22 for a Havana rum & coke!! Bill was over £1100 for 13 in…	43374
d3421289	4	4	4	3.5	4.5	2	I don’t recommend going here especially if you are vegetarian, the food choices are limited and the charges are sky high. The food is very salty. The view and the service is amazing. Just going on the lift is good fun but I’d recommend just to go have a drink at sushi samba instead for the lift and view. The service is good here and they did ask if there were any issues with the food (as I didn’t…	43374
d3421289	4	4	4	3.5	4.5	4	Our experience at this rooftop restaurant in the sky started out with a confusing trip in the lift! The restaurant is on the 40th floor but there are no signs for the restaurant when you leave the lift ,so unfortunately for us the lift stopped at floor 38 and so we thought we had arrived . We went to the bar checked in our coats , took photos of the Huge Orange tree (Glad we did ) before we notic…	43466
d3421289	4	4	4	3.5	4.5	4	My friends and i visited the Duck & Waffle on 9th July, we initially were going to go to Sushi Samba, but at 12 noon there was already a queue. As we were only going for a drink the door staff then allowed us into the Duck & Waffle. So at 40 floors up you need to get the lift, if you don't have a head for heights or super fast lifts then i would avoid this one. However saying that the view is ama…	42552
d3421289	4	4	4	3.5	4.5	5	We had not reserved but at least wanted to see the nice view. We were in fact going to Samba Sushi which is I think a floor lower. We liked what we saw but found the place way too noisy and too expensive, but if you want Kobe beef at 1000 pounds a kilo, it is your place! We headed up to the other floor by curiosity and were pleased with the menu and the view and the ambience of the Duck and Waffl…	42552
d3421289	4	4	4	3.5	4.5	2	We went on a cold and rainy February evening. We arrived before our friends to be told by the young man wielding a clipboard that there was no booking in their name. Great. We call them to check the name the booking has been made under and it was the one we gave clipboard man. In the meantime a new clipboard man has taken over so we try again. Turns out first man couldn't spell and the booking is…	42401
d3421289	4	4	4	3.5	4.5	5	I took my wife for her birthday for lunch. She was well impressed!! The service in this place was one of the best we have ever experienced and the restaurant was very busy. The food presentation was very good. I would highly recommend to anyone to take their loved ones here for a special occasion and you won't be disappointed. The only negative I would say is that being vegetarian, they have only…	41821
d7212464	4.5	4.5	4.5	4	4.5	5	Myself, boyfriend and mother went to Dishoom for my mother’s birthday. We booked in advance and I made a note it was my moms bday. As soon as we arrived we were welcomed and the staff were very friendly (I can totally agree with all the excellent reviews). We were served by Mirko who knew his stuff and explained the menu fabulously as we had no idea what to order with there being so much choice! …	43586
d7212464	4.5	4.5	4.5	4	4.5	4	This restaurant had great Indian food in a vibrant happening enviromnment. The staff were fabulous and provided free Chi Tea, to all of us patrons who were queued up outside waiting for a table (due to its popularity). I would suggest that you book in advance if you wish to avoid the queues.	42614
d7212464	4.5	4.5	4.5	4	4.5	5	This review is for you fellow Bengali's from Kolkata - India. After such a long time trying to find Indian food in North London that actually tastes like Indian food and not subsidized version, This is the place! Not only is the environment vibrant but the food is authentic. Flavorful dishes, the right amount of spices and tender meat. Had the Birianyni (Awadhi Lamb), Chicken Rubi, Roomali Roti (…	42644
d7212464	4.5	4.5	4.5	4	4.5	5	Really interesting take on Indian food was a bit noisy so the waiters detailed run through the menu was difficult to hear. We ordered a range of dishes, if you want rice you need to ask for it too. Everything we tried was so delicious and perfectly spiced. Lamb shank curry dish was superb, mahi tikka so tasty. The atmosphere was a bit raucous and noisy but the service was attentive and fast. We w…	43191
d7212464	4.5	4.5	4.5	4	4.5	5	Fantastic Indian cuisine, I would recommend the Mahi Tikka and Chicken Ruby, even the green vege side was delicious. The meringue mess as a dessert was out of this world. To top it all off the service was faultless. Well informed and friendly staff. Fantastic experience.	42095
d7212464	4.5	4.5	4.5	4	4.5	5	Pretty picky about my Indian food as my parents own an indian restaurant but I have been to Dishoom a few times and it never lets me down! My fav dishes the dhal (ofcourse) its amazing! So rich and creamy. I loved the mahi mahi tikka, the fish was so tender and just flaked off! The paneer tikka and the ruby chicken are also divine. To finish off we had pistachio kulfi sticks, just WOW! highly rec…	42125
d717921	4.5	4.5	4.5	4	4	4	The mid size restaurant is an attractive space however it does get quite loud when it fills up. A really interesting menu and a decent choice of wines also. The food was excellent, both meat, and vegetable dishes. Recommended.	42795
d717921	4.5	4.5	4.5	4	4	5	Much of what passes as Indian food in London is made by Bangladeshi chefs cooking north Indian dishes in a manner that they think will appeal to the western palate. At Cafe Spice, I get authentic Indian food as it would be made in Indian homes (the dhansaks and the Goan curries for example). And yet, there are innovative twists (the use of kangaroo or ostrich for example) that adds to the excitem…	41244
d717921	4.5	4.5	4.5	4	4	4	On arrival we received a nice welcome and were seated promptly. It took a little while before someone came to take our order but it was pretty busy. We ordered pappadams with good homemade pickles, then the beetroot & coconut samosa and duck tikka. All were very flavoursome. Then the ostrich bhuna and pork vindaloo, and a vegetable side dish. The portions weren't huge but the food was tasty and n…	41640
d717921	4.5	4.5	4.5	4	4	5	As like many, we saw this venue on celebrity master chef and decided to visit for my birthday (Vsited 25/07/14). In a party of 4 we were expecting something a little special. We weren't let down.. Walking in the restaurant, it has a homely feel to it.. Not posh or pretentious. ( don't change this!) We sat down to our table and our waiter Roman was astute, well presented and had a great knowledge …	41821
d717921	4.5	4.5	4.5	4	4	5	Extremely wonderful restaurant for food, atmosphere and service. You may have seen Cyrus Todiwala on TV preparing some exotic dishes now go and taste in the City of London. I have two twenty year old grandsons, my goodness can they eat. starters they had bhel puri and masala dosa to follow Canon Lamb Bhuna and seasonal vegetable thali also dipped into grand parents Dhansaak! They have just return…	42248
d4745174	4	4.5	4	3.5	4	4	We booked the Bottomless Brunch deal on Sundays and was thoroughly happy with the value and quality of the menu. You get unlimited starters, 1 mains and unlimited buns and unlimited prosecco or wine. As we were a grouo we ordered everything on the menu to share except for the vegetarian options. The starters were absolutely delicious, highlights being the yakitori, fried chicken, calamari and sus…	42795
d4745174	4	4.5	4	3.5	4	5	Flesh and Buns is great fusion food. Sushi is just like NOBU you cannot go wrong with any of the dishes. The Pork Belly, Duck, Beef (Flesh) was amazing, the Eggplant and all the vegetables were tasty as well. You cannot go wrong with the food and the Drinks, this is a great find in London and dinner does not break your wallet.	43282
d8719866	4.5	4	4	4		5	Been there a few times, staff are great (hi Chez!), food is absolutely delicious. I've had both chicken and vegetarian mains and starters and I'm amazed ever time! The sauces are to die for.	44593
d2523947	4	4	4	3.5	4	4	The food was absolutely gorgeous, the best sushi around. The display wasn’t as astonishing as before as used to have a lovely display of fish but mainly vegetables now. The restaurant itself was lovely but the prostitutes sitting in the toilet not so much, you felt a bit intimidated going in there	44470
d2523947	4	4	4	3.5	4	2	Sushi has got to be one of my favourite foods, feed me good sushi and I’ll be happy for life! Upon arriving we were greeted by a friendly host- Katharina who showed us to our seats, embracing the Asian themed interior. I loved the openness of the kitchen, as it’s reassuring to see everything made fresh before you. The open market where you can buy fresh vegetables and seafood is quite inviting an…	42795
d2523947	4	4	4	3.5	4	4	The dinner party we had was well taken care by the people . The food ( we are vegetarian) was outstanding they had a wide variety n the taste was outstanding. Only issue was the space between tables it was not suitable for the hi end restaurant it's supposed to be . Other than that 5/5 .	42948
d1017388	4	4	4	3.5	3.5	1	I went to Masala Zone Earls Court London and the starter was good Delhi samosa chaat. Then the Thali came and everything was tasteless!! My friend had chicken tikka that was cold chicken and again no real taste like expected. I think the chef was definitely not familiar with Indian cuisine and having paid £60 for such a tasteless meal left us walking out with a bad feeling! I wouldn’t recommend i…	43647
d1017388	4	4	4	3.5	3.5	5	We have never been to the restaurant. Tonight we were lazy and decided to order in via Deliveroo. Whilst there are a lot of Indian restaurants to choose from, we selected Masala Zone. We ordered the Delhi Vegetable Korma, Lamb Rogan Josh, small Yellow Tarka Dal, vegetable Punjabi Samosa and the garlic naan. All of the dishes were delicious. Tasty and light which is unusual for Indian food. The ve…	44075
d8734724	5	4.5	5	5		5	What can I say? Superb! This time I had Vongole, my wife vegetarian Gnocchi and my son pizza. All was excellent with the most clams I have ever had in the best Vongole that I have had. Every time we come to London we eat here. Superb.	43405
d3452407	4.5	4.5	4.5	4.5	4.5	1	For starters we had to wait 2,5 hours before we could eat (what's wrong with making a reservation?).. The concept here is big pizza's to share (so far so good) with non-italian-tasting toppings. So you had a pizza with kimchi (Korean fermented vegetables), blue cheese, garlic and mushrooms (very basic thank God), pickled vegetables, etc. I was happy they had the garlic and mushrooms so I had some…	43374
d680423	4	4	4	4	3.5	5	Excellent service and attention to detail. Staff were very friendly and helpful, ensuring we were aware of the gluten free menu. Food was really tasty and good sized portions. Highly recommend and will definitely return.	44562
d680423	4	4	4	4	3.5	3	Dehydrated watermelon was slimey, dish combination was just wrong. Although Miso soup was good! Wasn't offered the vegan menu by staff! Has tummy aches after too.	43831
d680423	4	4	4	4	3.5	3	I went with the family on Mothering Sunday because we needed somewhere central and which my teenaged girls would enjoy. I was very impressed at first by the cleanliness, the friendly and helpful service, the speed of delivery and the presentation of food. It's a very family-friendly place. the tables are set out like a decent college canteen with benches and six places to a table. The green tea i…	41334
d680423	4	4	4	4	3.5	3	nice clean place, but very over priced. easpically the children's and vegatraian options.i felt the the vegetarian.option should be cheaper then the meat.	43466
d4185991	4	4	4	3.5	4	4	Booked Sunday lunch at Oblix West as a birthday treat for my mother who grew up in that part of London. The restaurant, not surprisingly, was very busy but well staffed, and after a rather slow start, excellent service kicked in. The menu was good, with Sunday roast and A La Carte options, but unfortunately not quite so good for my vegetarian daughter, with just the choice of a pasta or gnocchi m…	43101
d4185991	4	4	4	3.5	4	4	I called Oblix last Thursday afternoon to inquire about a dinner reservation for last Saturday (30th May) - just a couple of days away from my Dad's birthday. Due to ill health he and my Mum had to cancel their holiday plans and they were keen to celebrate my Dad's last birthday in his 60's...before his big 70th birthday next year.I was told that there weren't any reservations available and that …	42125
d719389	4	4	4	4	4	3	Our party had a fantastic meal at Joe Allen’s, all impressed by the food and service except myself as the only vegetarian. Having reviewed my options online prior to booking I knew they weren’t extensive but that was fine, however for the price The gnocchi was cheap packet shop bought and really bland. At these prices this vegetarian option really isn’t good enough so it’s a no for anyone looking…	44531
d1744881	4.5	4.5	4.5	4.5	4.5	2	We visit London on an annual basis for my Wife’s Birthday- Staying at The Berkley which I would highly recommend. I looked at the TA reviews and decided to book a table at Petrus. On making the reservation - I informed the polite lady who took my call – I am a fussy vegetarian and asked would it be at all possible for me to have a plain risotto for my main course for which I was willing to pay fu…	41334
d1744881	4.5	4.5	4.5	4.5	4.5	2	We ate their vegetarian menu that included two courses and one dessert. The restaurant was very quiet and the service was a bit to excessive. The gnocchi tasted good but was not overwhelming. The agnolotti was one of the best dishes I have ever tasted. A true umamiheaven. The desserts was a bit boring, nothing special at all. The big minus was the price. Extremly expensive for the amount of food …	42370
d1744881	4.5	4.5	4.5	4.5	4.5	1	The only good thing is the wine list. Inadequately high prices. When going to a Michelin restaurant you expect something special. It was very 'special' indeed. At 70 pounds per person I got five small pieces of beetroot for starter and seven or eight even smaller bits of vegetables for the so called 'main' course. My wife received over-salted gnocchi for starter, her main course was ok compared t…	42461
d1064961	4.5	4.5	4.5	4	4.5	3	We didn’t realise that the restaurant had just reopened after a refurbishment when we turned up for lunch. It now has a large circular bar in the middle of the restaurant where you can order drinks and snacks. The snacks are actually starters on the main menu which is slightly confusing if popping in for a proper lunch. The Burrata and beetroot carpaccio was ok. The beetroot wasn’t overly tasty. …	43132
d699656	4	4.5	4	3.5	4	1	This restaurant came highly recomended so we were happy to get a reservation during London Fashion Week. My god never want to go there again. My husband can't eat gluten. The waiter was making jokes about it telling him he would nog get him the special menu because he wouldn't die by eating some gluten. then he said he was going to take care of it and we ordered a full menu. Not the most expensiv…	42401
d3916513	4	4	4	3.5	4	4	Have dined at the Maze many times, but not the Maze Grill before. Actually stopped going to the Maze some 3-4 years ago as they were not prepared to accommodate my dairy and mustard allergies, so was a little worried initially at the Grill. However my allergies were no problem, very accommodating and friendly service. Started with drinks at the bar which is located in the Maze, then shown to our …	43282
d3916513	4	4	4	3.5	4	3	As what is considered a casual but upscale venue, the only thing upscale is the pricing. Food was good especially the California Rolls with shredded crab meat on top. Wine is overly priced and 25 pounds for a carafe of a Navarro Spanish Wine is out of line. The entire bill was over 100 pounds and included the small Ceaser salad, burger, vegetable sushi and Calif. roll and carafe. I consider what …	42278
d3916513	4	4	4	3.5	4	4	There is a certain lack of privacy as all tables are all very close to one another - when visiting a restaurant of such stature one expects more privacy during dinner. The best part of the food was the freshly baked bread with homemade butter. The steak was nice but not as good as expected. The vegetarian sushi (the only veggie option) left much to be desired. The chocolate dessert was ok, the mi…	42278
d731531	4	4.5	4	3.5	4.5	5	Had a big birthday dinner with friends and asked them to do me a vegan menu. 2 choices per course was excellent. Staff were fab all night. Lovely pub and great views.	42522
d7221885	4	4	4	4	4	5	I have to admit that I never spend time writing reviews, but I really had a great experience at Ramsey's latest addition to his restaurant empire, so I felt compelled to share my story. I was in London for business and decided to try it out after reading about the restaurant in the newspaper. It is in a great location very central to Oxford - and Piccadilly Circus. I was welcomed in a very warm a…	41944
d4495284	4	4	4	3.5	4.5	1	Took my wife and grown up children to the Aqua Shard today for her birthday lunch. Shown to table by very enthusiastic waiter ' I'm Vytau (name on bill?) I'm going to be your waiter for this afternoon. Do you want some water? 'Then he disappeared for 20 minutes! We kept looking round for him but couldn't see him. We gave messages to other waiters and waitresses. We started to eat the bread on the…	42401
d4495284	4	4	4	3.5	4.5	3	Booked in for 'Brunch' at the Shard for a very special Birthday treat for my son. The actual location is spectacular, but the food generally was disappointing, regular gourmet pub food. At £48 a head for 3 courses I would have expected at least 2 vegetarian options, but there was only one, which was gnocchi. The raux was lifeless, the gnocchi was bland. No seasoning, no flavour, no better than a …	42583
d4495284	4	4	4	3.5	4.5	2	If you are a vegetarian I would recommend just coming here for a drink and the view. The weekend set menu had only one main choice which is limiting in itself and the choice was a gnocchi dish that was more like a small bowl of semolina mush in a tomato sauce. Now I am not a fussy eater and actually have never even written a review yet it was quite frankly revolting and I couldn't eat it. The wai…	41974
d4495284	4	4	4	3.5	4.5	1	Booked as a treat for a special occasion - I was the only vegetarian in our party of 3 and had checked the menu before booking - although very limited choice I had assumed the quality would be high. Sadly this was not the case. The main course really was very boring and unimaginative - just a few balls of gnocchi in a small bowl with absolutely nothing else and it wasn't even tasty. I complained …	41913
d3602060	4.5	4.5	4.5	4.5	4.5	5	Really good Indian food- try the house black daal. Would recommend and will be coming back. If you don't know, this place is very popular and offers a limited number of reservations, which means most people queue up and that queue can get very long. If you eat an early dinner the wait will be much shorter. We were seated inside, but the outside area looks very nice as well. The macchi tikka was v…	43709
d3602060	4.5	4.5	4.5	4.5	4.5	5	Proper authentic indian food like it should be. None of the pakistani/bangladeshi food being passed off as indian food.	42795
d3602060	4.5	4.5	4.5	4.5	4.5	4	Visited with family. I have visited one of their restaurants before and found it wonderful. My daughter suggested this (I believe the original Dishooms) for a family get together for her birthday celebration. The ambience on Sunday night was good, warm, welcoming and although quite a crowd the table felt personal.We arrived at 6pm it can get crowded. The food was very good and most of it absolute…	42736
d3602060	4.5	4.5	4.5	4.5	4.5	4	Had lunch there on Wednesday. The website says all day menu (supposedly include lunch) starts from 11:45 after breakfast service ends at 11:45 but upon walking in around 11:40 I was informed that lunch service starts from noon, so unless I wanted to eat breakfast I had to wait some time at the bar. I wanted lunch so at the bar I ordered Virgin Bombay Colada (non alcoholic drink) which was delicio…	42675
d3602060	4.5	4.5	4.5	4.5	4.5	5	I visited for the first time a couple of weeks ago after wanting to for ages, and I can say it definitely lives up to the hype! I love Indian food and this is some of the best I've ever had. The mahi tikka was out of this world, definitely a must try if you like it spicy!	43191
d8659975	4.5	4.5	4.5	4.5		4	We had heard Dishoom was not "authentic", but despite a few negative reviews, the average Tripadvisor rating was so high, we decided to give it a try anyway. We were not disappointed. We had a pau bhaji (mashed vegetables), which was out of this world. I had had it at an Indian wedding many years ago and never knew what this great dish was that I had eaten. Until today. My wife had a paneer and m…	42370
d8659975	4.5	4.5	4.5	4.5		4	Having already tried and enjoyed Dishoom Covent Garden in our last visit to London, we gave Dishoom Carnaby a try this time. My wife had Awadhi Lamb, which is a biryani dish, and I had Chicken Ruby with Steamed Basmati Rice, although it was recommended in the menu to be eaten with Roomali Roti. I liked it with rice. The food was delicious and the ambience was very pleasant. For dinner, it is advi…	43282
d8659975	4.5	4.5	4.5	4.5		3	I've been a regular at Dishoom for years now and can't help but conclude that their standards are dropping as they open more restaurants around London. The Menu remains a very appealing one with great choices but the food itself seems to be slipping a bit. On my latest visit I had the mutter paneer, the Mahi (fish) tikka and the kale salad. The Mahi was good although could have used more flavour,…	42826
d8659975	4.5	4.5	4.5	4.5		5	This was the best Indian food we have ever had. There is usually a wait, it is worth it! The staff was very friendly, but at times hard to hear and would disappear, still worth it. The food... AMAZING. We had the samosas, so dang good and the sauces they come with are perfect. The spicy sauce was the perfect amount of heat and taste, hard to do! The house speciality of black daal which was amazin…	42979
d8659975	4.5	4.5	4.5	4.5		5	After having visited Delhi and Rajasthan, I can tell you it can rise to the challenge of the real Indian food.	43101
d8659975	4.5	4.5	4.5	4.5		4	A group of 9 of us went to Dishoom in Carnaby on a busy Saturday afternoon ( we pre booked well in advance) and the service was quick and efficient. We were able to get a selection of starters to share which was plenty and all came hot and quickly. For main I had the Mahi Tikka and it was incredible, the fish just fell apart and the flavours were delicious. I also recommend the lamb. One of our p…	42767
d8659975	4.5	4.5	4.5	4.5		4	Very good Dishoom Carnaby i hag vegetable Samosa\ with mahi tikka and diet cola service very good prices very good staff very good	42948
d8659975	4.5	4.5	4.5	4.5		5	I had the samosas to start and the awadhi lamb for a main. Wonderful flavours. I thought 3 samosas for £4.90 was good value. The Awadhi Lamb was a huge portion with soft chunks of lamb through it. Delicious. The Dishoom IPA is very good and we had a bottle of the Primitivo which was excellent. My client is a vegeterian. He had the okra fries and Vegeterian biryani - i didn't taste them but he sai…	42461
d8659975	4.5	4.5	4.5	4.5		5	We have been here a few times now, and every time we have thoroughly enjoyed it! Easily the best Indian food we've had. The Awadhi lamb is my favourite, but everything we have ordered on all of our visits so far has been absolutely delicious. Service is always friendly and efficient, and it is always worth the wait for a table if there's a queue.	42767
d720797	4	4	4.5	3.5	4.5	4	Stayed at the Savoy hotel and made reservation for dinner at Savoy Grill run by Gordon Ramsay. From greetings to farewell the service and attention was superb. Started with a glass of white wine and 6 oysters, fresh and good taste of seawater. Main was roasted halibut with spinach. The halibut was a filet on top of vegetables and gnocchi with Parmesan. Real tasty however the fish was not proper f…	43344
d1491952	4	4	4	3.5	4	3	It is a lovely restaurant with a wonderful view of St. Paul's and the Thames. The staff were polite and helpful and set us up a table by the window. My friends had lots to choose from but sadly there was only one vegetarian main course Roast Potato Dumplings. My friends had both ordered fish dishes which looked vibrant and exciting and they thoroughly enjoyed them. Sadly my dish just looked grey …	43525
d2225941	3.5	3.5	3.5	3	4	5	Beautiful venue, great atmosphere, tasty food for vegetarians as well as meat eaters. The vegetable samosas for starters and the passion fruit cheesecake were delicious!	43647
d2225941	3.5	3.5	3.5	3	4	2	Attended with my daughter on a Saturday night for dinner. The decor is without a doubt the best feature of this place. Unfortunately, the service was slow; we waited 20 mins before our order was taken, with the drinks then arriving about another 15 mins after that, followed by our food about another 20 minutes after that. The menu we were given did not correspond with what we had seen online - th…	43344
d720660	4	4.5	4.5	3.5	4	5	The Gourmet Tasting Menu at Tamarind included all the great tastes of India: chat, dahl, chicken tikka, lamb biryani,naan and green chicken curry along with lobster and sea bass finished off with a fantastic chocolate fondant with vanilla ice cream. The wine pairings were great. We love Indian food. We've eaten Indian food in most of the major cities in the USA and in India (New Delhi and through…	43800
d720660	4	4.5	4.5	3.5	4	5	I recently dined at Tamarind for the first time and it will not be the last. From the moment we entered we were greeted with such a warm welcome which continued throughout the evening. The staff were attentive, friendly and and we wanted for nothing. We are quite into our wine and had great pleassure in reading through the fantstic wine list. We were recommended to start with some Champagne, foll…	42156
d720660	4	4.5	4.5	3.5	4	1	Tamarind was my second bad experience in London. It seems Indians in London have no clue what Indian food is about. We were served Methi malai paneer with no sign of methi, barely any gravy and to top it Makhana ( Fox nuts) added perhaps to increase the quantity of the paneer which any sane Indian Home Chef worth his or her metal will know paneer from Makhana. Moreover the makhana would have prob…	43678
d720660	4	4.5	4.5	3.5	4	5	My wife picked this out as we had been there before and had enjoyed one of their picnics they do for Lords ( sadly no longer). This ticked an awful lot of boxes as expectations are high, there is always an anxiety you wont just be getting a slightly up market bog standard curry. Worry no more this is Indian food at a higher level altogether. Starters were scallops ( never had before in an Indian …	42917
d720660	4	4.5	4.5	3.5	4	5	My partner and I dined at Tamarind last night; our third visit. We have always found the service to be excellent, every member of staff is helpful and friendly from the moment you step through the door to the moment you leave. We started the evening with a glass of house champagne which was very nice and munched our way though poppadum's with really unique and delicious dips. I had a delicious la…	41671
d720660	4	4.5	4.5	3.5	4	5	After a hard morning at an investiture, a relaxing and delicious lunch (3 hours long) was just the thing: Tamarind let you get on with it, and the unobtrusive efficiency of the team make a good day perfect. Super wine list, fantastic tasting menu (shahi dawaat), bloat factor 10 without feeling uncomfortable...... and the only place we have found where the vegetarian options (including tasting men…	41244
d720660	4	4.5	4.5	3.5	4	5	Well Ruby Murray, may she rest in peace, may be swivelling around in the earth a little, but overall Tamarind dishes up much more than just a nod to the traditional British curry. True the price we paid for a lunch for four was more than the entire evenings takings at a Birmingham balti house, and the decor is T5 business class lounge chic, but mostly Tamarind refuses to bend to the "nouvelle" st…	40848
d720660	4	4.5	4.5	3.5	4	5	We had a fantastic evening at Tamarind. The ambience was great, the sommelier was very helpful with our half bottle requests! We chose the Shahi Dawat Menu (tasting menu) which was simply the best indian food we have ever had. We especially liked the monkfish, the divine slow cooked black lentils and the date, coconut and poppy seed naan bread. My wife does not like lamb and the staff were more t…	40756
d779012	3.5	4	3	3.5	3	3	This is one of those Bangladeshi cum Indian food restaurants. Go here if you crave for some meat . Its situated in the Bricklane-Whitechaple area of London (more near to Whitechaple station than Adlegate east).	42887
d779012	3.5	4	3	3.5	3	3	We had booked a table for 7 people but had to insist to be seated when 6 of us arrived first (they like to make you wait until everyone is there, which makes no sense considering how busy the small waiting area is). Everyone enjoyed their food, which included vegetable samosa (these are served individually, not in pairs), masala fish, lamb chops and mixed grill (huge portion). Our mains included …	42430
d779012	3.5	4	3	3.5	3	3	13 of us went there for our Xmas dinner. We booked and were seated quickly. Everyone had the mixed grill to start with which was tasty and made us look forward to the mains. The main courses chicken and lamb curries in karahi and nan breads were disappointing. Curries were greasy and not enough for 13 people, nan bread was soggy and the saag aloo was too salty and the only vegetarian dish. Overal…	42339
d779012	3.5	4	3	3.5	3	3	Went to this restaurant based on an article we read, so we had high expectations. my partner ordered the karahi lamb, and i ordered the chicken and chickpeas. the food was nothing special and pretty average. I have tasted fresher, and better cooked Indian food elsewhere.	42856
d779012	3.5	4	3	3.5	3	5	Some of the nicest authentic Indian food I have ever had , the lamb chops were Devine perfectly cooked and nicely spiced , i had the Karahi chicken which was one of the nicest chicken dishes I have had the pleasure of tasting the chicken was perfectly cooked and the spices were perfectly balanced and gave the dish a great taste , one of the nicest Indian meal I have ever had .	43586
d779012	3.5	4	3	3.5	3	4	Went for a Chicken Korahi and Vegetable Korahi, with a Peshwari Naan and Pilau rice. The food was delicious and very reasonable - a very cheap excellent meal for under £20 in London! Whilst other diners may have had to wait for their meal, we were served relatively quickly and we would definitely go back!	42430
d779012	3.5	4	3	3.5	3	4	I am a Tayyabs veteran with some 10 years and a dozen visits under my belt. What's changed? Well, my belt size for a start but that's not only thing that's grown with the years. Tayyabs is now 200% larger than it was. The client base has exponentially swelled. Ok. I had my first ever sitty-down curry as a rather bemused 30 year old and as my tongue burned through my culinary self-immolation I nev…	41699
d779012	3.5	4	3	3.5	3	5	we visited tayyabs on a thrusday evening at about 9. I was a 15 mins wait which isnt too bad. We did not do any advance booking but I am sure it will be a longer wait on a Friday or weekend or even if you turn up earlier. We had lamb chop karahi style which was delicous!! and chicken tikka, sheesh kebab and naans. It was under £20 for two of us. I dont think you can get such delicous indian food …	41122
d779012	3.5	4	3	3.5	3	5	My wife NEVER eats curry - even in India. She hates chillies and hot food. But on our long weekend to London, we went to a cookery demo of proper use of spices in India and she was won over. So, strike while the iron is hot (not an apt metaphor) I thought, and we would go to Tayyabs, a Punjabi Pakistani restaurant. None of this rubbish westernised Indian food with chillies to hide the taste, but …	41000
d779012	3.5	4	3	3.5	3	2	Had dinner at this restaurant with my mother. We went there on a monday evening and the place was packed with people. We were sat at a small table. The food arrived and we were not given forks and knives, I had to get up and go to the front and ask for it. My mother noted that they were more accomodating to non asian customers. We usually travel to Southall, Giftos Lahori Karahi when we want to e…	42217
d779012	3.5	4	3	3.5	3	4	We have visited Tayyabs on many, many occasions over the years. During this time they have expanded the venue from 1 floor to 3 floors, and they have started accepting reservations, which has resulted in queuing times dropping significantly. We always go in a group and book ahead (easily done via their website). Much nicer than in the past when we have queued for up to 2 hours! Favourite menu ite…	41791
d731402	4	4	4	3.5	4.5	2	A beautiful building, great atmosphere and service. My partner enjoyed the fish and meat dishes, but my vegetarian food was unimpressive. A tasteless mushroom pate (could have done with some garlic and herbs), and an uninspiring goat cheese tart (the pastry shell was good) with pommes frites (very salty) and salad (also salty). The vegetarian menu has no real main course options (apart from gnocc…	44440
d731402	4	4	4	3.5	4.5	2	A very disappointing dinner experience at The Wolseley a couple of days ago. It started with the unfriendliness of the waitress. I am vegetarian but with a cheese allergy. I had previously checked before coming that I could eat there. I asked the waitress what meal would be best from the options that I had and she was very unwilling to ask the kitchen if one dish could be adapted without cheese a…	44409
d731402	4	4	4	3.5	4.5	5	We loved this place so very much on our recent trip to London that we ate here 4 times during our 4 day stay! We had the pleasure of eating two dinners, one breakfast, and one lunch here and we were so pleased each time. Every single person from the servers, to the waitstaff, to the management, and especially the doormen (hi Lee and Ray!), were exceptional! The food was very well done and they ev…	43160
d731402	4	4	4	3.5	4.5	5	Sunday lunch with two friends on 8th September. Wonderful service and amazing food - as each time I have been to the Wolseley. Lovely table setting. Excellent vegetarian menu (you have to ask for it). Beet root and goats cheese salad plus gnocchi main - both highly recommended. Have the large size gnocchi - it is a 'normal' portion. Great wine and cocktails. Chocolate coupe for dessert - very ric…	41518
d731402	4	4	4	3.5	4.5	3	We ate at the Wolseley on our last evening in London. The room and lighting are absolutely gorgeous but the food, sadly, was a little uneven. As an appetizer, my husband and I both had the "pea and lettuce soup" which was bland beyond belief. It seemed to have no seasoning whatsoever, not even a bit of salt. My husband's filet of sole and creamed spinach were solidly good but my gnocchi (ordered …	41456
d817484	3.5	3	3.5	3.5	2.5	2	The worst Harvester, shabby, grubby, seats that are ripped and taped up with plastic tape. Who wants to pay £20 for a meal and sit on ripped or taped up seating? Paintwork seen better days. Pictures of vegetables on lime green walls. I found it drab and depressing. Food was overpriced for tiny portions. A baby size bowl of nachos which was actually tortilla chips with dips, not nachos, that will …	44317
d817484	3.5	3	3.5	3.5	2.5	1	Booked a table on Sunday night for 6.45pm tonight (Wednesday) Arrived 5 minutes before our booking to be told "We have been trying to contact you. We have no beef, chicken, burgers skewers..." "What do you have?" "Only Vegan and vegetarian" Trying to contact us?! That's a lie as no one has bothered to ring. Your restaurant is in our contacts as we visit you at least once a month. We booked online…	44136
d817484	3.5	3	3.5	3.5	2.5	1	Booked a Sunday afternoon table for the family. Things were fine to start, we got our drinks and bits from the salad bar. When it came to ordering our mains (skipped starters) we couldn't believe that most of what we wanted wasn't even available !! They didn't even have any mushrooms !! My partner is vege and EVERYTHING she chose was unavailable...shocking !!Finally we all decided on a something;…	43617
d817484	3.5	3	3.5	3.5	2.5	5	Nice food and good service from Saraht. Ordered a mixture of vegan veggie and other foods and everything was correct and brought quickly.	43617
d817484	3.5	3	3.5	3.5	2.5	1	Very poor with only 2 items on the menu for a main meal being gluten free. Only 1 item on starters gluten free. Chef not very helpful nor the waitress. Raw salmon with cold veg salmon was replaced. People call brewers fayre this place is worse. Salad bar nearly empty. Still waiting for fresh salmon and the waitress has taken 2 dessert orders. Bloody joke won't return.	43132
d817484	3.5	3	3.5	3.5	2.5	4	I always come to the harvester with family or to the pub in the summertime. It really is a decent place to enjoy lunch/dinner. Salad bar could have more variety i think for sure but is always kept fresh and topped up. There is a lovely busy friendly atmosphere which is always nice. I am vegan so am glad of the new vegan options.! They are really calorific and unhealthy but taste amazing. Well wor…	42795
d731466	3.5	3.5	3	3	3.5	1	We came here for Christmas lunch from work and ordered the set menu. Veggie tortilla wraps was an absolute joke. Fried sizzling onions is their idea of a veggie dish! I left hungry and ripped off	42705
d731466	3.5	3.5	3	3	3.5	4	My friend and I had lunch at TGI in Enfield. The service was excellent (our waiter was Nathan). Despite us changing ingredients from what was on the menu, asking for extra glasses of water/napkins etc, nothing was too much trouble, nothing was forgotten and Nathan was really polite and professional. He was prompt but never rushed us. We were very impressed. The bruschetta starter was beautifully …	42491
d731466	3.5	3.5	3	3	3.5	2	Recently had dinner here with some friends and the restaurant was not even half full but they requested us to wait 1hr 15mins for a table, as we already had our minds set on here we decided to stay after being seated we got our order taken after several attempts by trying to get attention of wait staff. Once the food started coming out the plating was completely off and even missing the signature…	42339
d731466	3.5	3.5	3	3	3.5	1	I have been twice since the new menu change & I will not be returning.The food is basic and disgusting for what you pay for. The refill drinks are so watered down, you are basically drinking water. The new vegetable mix is atrocious - peppers and carrots with brown limp looking broccoli. Cheesy mash has been replaced with creamy mash which is slimy and tasteless. Waitress was miserable and unhelp…	42217
d731466	3.5	3.5	3	3	3.5	1	Went for a birthday treat which bsckfired. Service alittle slow considering there was not many people. Waiter was very helpful although food was terrible. Starters were ok but longer wait for main course. My chicken was cold and could easily pick it up and onions/vegetables could have done with more cooking. The food on the griddle did not sizzle. Waiter good and took food back and heard chef say…	42036
d731466	3.5	3.5	3	3	3.5	4	Fantastic selection of cocktails which probably explains the sticky bar surface syndrome. Steak perfection and a sauce to die for. Give the vegetables a miss as limp and overcooked and go for salad. Booking absolutely essential as restaurant is as busy as the day is long.	40725
d4858621	3	3	3	3	3.5	2	After a long walk, we looked forward to a Sunday lunch that had great reviews online. Disappointed is all I can say, the actual meal looked fantastic, good colour and smelt delicious, I opted for the roast lamb, but only ate one mouthful, it was chewy and tough I gave up on the rest of the meat as I found it too hard to cut up, my daughter also had the same problem and both of us left most of the…	43678
d4858621	3	3	3	3	3.5	3	Usually enjoy this venue for Sunday roast, however food was lacking. When asked waiter Where'sthe greens or vegetables, told the food is seasonal. I insisted that what I received wasn't usual standard & got srugged shoulders.	44470
d4858621	3	3	3	3	3.5	1	It is a real shame, because I wrote a review not long ago (using my proper log in, but I had to create a new one for a second review in a month) - I had mentioned how well the staff handled the Euro 2020 final. Organisational skills ten out of ten. They were highly impressive and worked so hard. But sadly I must advise that, like the person who wrote the review below this, I got food poisoning th…	44440
d4858621	3	3	3	3	3.5	5	We visited yesterday(29th Aug) for 2PM for my wife's birthday. We had a party of 6, all friends we have known from the 1970's, so when we were told that there was a live band, Coot Band, playing we were very pleased. We had several rounds of drinks as well as 4 roasts (3 pork,1 chicken) plus 2 burgers (1 beef,,1 vegan) All the food was as one of our friends said "perfectly cooked".The vegan burge…	44409
d4858621	3	3	3	3	3.5	5	The Wood House is an ideal place for outdoor meetups, whatever the weather. Today was drizzly, windy and cold but we were very content sitting outside. The tent and booths have plenty of heaters. The staff are attentive and friendly. There are several vegan burgers on offer and we really enjoyed ours.	44317
d4858621	3	3	3	3	3.5	4	Had a lovely time with family tonight, the service was outstanding and the decor and atmosphere was really quaint. The only reason this isn't 5/5 was because two of us were vegan and they didn't have many options apart from a salad and a burger which were vegetarian. The burger was nice, but had fake plasticky cheese on it, which we had to scrap off. It would be lovely to have more vegan and vege…	44075
d4858621	3	3	3	3	3.5	5	I came here for dinner with my boyfriend and his family and was absolutely stunned by the variety of food on the menu. There were vegan, vegetarian and gluten-free options as well, which was amazing as I'm coeliac and don't usually have many options when eating out. I ordered the burger- which turned out to be the best burger I've had in a very long time. For dessert, I ordered the Apple and Quin…	43800
d4858621	3	3	3	3	3.5	1	Visited the Wood House for the first time for Christmas lunch. At a relatively expensive price in comparison to their competitors of £85 per person ( not inclusive of drinks) I had high expectations. Seating time was 2:30pm and we were not seated until 3pm. We ordered drinks once seated which took over 45 minutes to arrive, my hot beverage was cold, so had to be sent back. Starters were not serve…	43800
d4858621	3	3	3	3	3.5	5	I’ve come to the woodhouse on many occasions and my most recent trip did not disappoint. I was served by a lovely young lady called Ayo who I’ve had serve me a couple of times and she is a true asset to the pub. The food was lovely- I only intended to come for a drink but I couldn’t resist the look of the Apple strudel. I was very impressed they had a vegan option as a dessert that was inventive …	43800
d4858621	3	3	3	3	3.5	4	I have lived within a few minutes' walk of the Dulwich Woodhouse for more than forty years but have never set foot in it until today. Wish I had taken that step a long time ago! I knew of its reputation for good food of course but as I tend to avoid gastro pubs after some unhappy experiences, I never felt tempted to try it. Well, I did and I can report that it is very good indeed. Nice ambience, …	43678
d4858621	3	3	3	3	3.5	5	Came busy lunch time on Friday. Even if busy wiatress for really nice, chatty and confident with their new menu. The Vegan fish and chips is an absolute hit! Crispy tofu with something, that I think was seaweed and homemade vegan tartare. Soya milk and pickles are my new favourite combo!	43344
d4858621	3	3	3	3	3.5	4	Great atmosphere and surroundings. Waiting staff were fabulous, cheerful and helpful. Vegetarian roast was good and lovely crispy potatoes even though not done in the goose fat. Daughter had the beef and that was good too and food was nice and hot plus requests for extra gravy etc were met with a smile and a “of course”. Nice selection of sides too.	43160
d4858621	3	3	3	3	3.5	2	Not very good value. Service was ok. Very disappointed with the size of the meal and the price of the bill. £60.00 for 2 roasts, 1 side which was needed as the vegetables served were rubbish. 2 glasses of wine. Rip-off! Won’t be returning.	43101
d4858621	3	3	3	3	3.5	4	I hadn't been to the Dulwich Woodhouse before and in the last week I have been there twice. The first time was for lunch with an old friend and the 2nd time with a group of people for Sunday lunch. Both times the food and service were very good. The first time I went was mid week and it was quite quiet. We sat in the bar area and both chose the burger which came with cheese , onions and French fr…	43040
d4858621	3	3	3	3	3.5	2	Visited here on a Sunday as a party of 7. Venue is beautiful and on first impressions we were pleased. We'd been past many times but not been in. Service was very poor and there was no excuse as we were there very early and it was not busy. Staff were either too eager, asking for drinks order when not even sat down to look at menu or too slow so that our starters and mains actually came pretty mu…	42979
d4858621	3	3	3	3	3.5	5	very lovely staff and all willing to help the roast is one of the best i have had like a roast from home all fresh vegetables which is hard to come by now of days. Nice clean pub and beautiful back beer garden it's deffo a must if you have never been befor.	42917
d4858621	3	3	3	3	3.5	5	I've been to visit a few times now and love the pub! Has a Large homely interior and a Big garden too, the Burger shack is a nice addition and the was food ordering is really easy and fast. The food is also a great!! Could be more catering with regard to gluten/Coeliac but they did what they could and it was very nice! The staff are friendly and welcoming and the variety of drinks and local brewe…	42826
d4858621	3	3	3	3	3.5	1	Booked a table on line for 13.30 for 5 people in the dog friendly area. Ordered our drinks and then food just before 2.00pm. At not time at all were we told of a massive backlog from the kitchen. After 45 mins when to enquire about our food order. Was told "Iwill check for you sir" at no time at all were we kept updated. After another 30 mins wait went to enquire again. Was told the food was on t…	42705
d4858621	3	3	3	3	3.5	1	An early Sunday lunch in pleasant outside location. No horseradish despite being one of the first tables to be served, cold veg, dry cold tasteless Yorkshire pudding, tasteless beef.....better from a packet! Chicken and veggie dish tasteless. Extremely over priced. Would never eat here again,	42552
d4858621	3	3	3	3	3.5	3	Very good pub for the summer, lots of space outside, fine for lots of kids, comfortable. Unfortunately the food is not that great. The vegetarian burger was not very nice, the normal burgers were good though. The food is overpriced, and not as good quality food as other pubs in the area.	42552
d4858621	3	3	3	3	3.5	1	We went to Dulwich Woodhouse for a family birthday celebration Sunday lunch. Unfortunately the service was poor from the outset...confusions about our booking, and offhand staff who didn't even know the table numbers. We waited 25 minutes before being provided with menus and then only after we asked. The food took an hour and 20 minutes to arrive after ordering, again only after asking table staf…	42491
d4858621	3	3	3	3	3.5	1	This is my old childhood local pub and used to be a delight to come to. Unfortunately this is no longer the case. Staff are rude and can't wait to finish.There was 1 vegetarian option on the whole menu which was a salad with no sustainance. A few rabbit leaves and cubes of pepper for £11. Dessert came with ice cream instead of sorbet as it said on the menu, how ever the 'charismatic' waitress did…	42461
d4858621	3	3	3	3	3.5	3	Went here for lunch yesterday. We arrived around 2pm so had pretty much missed the lunchtime rush. Amazingly enough, we only had to wait around 5-10 minutes for our Sunday roasts to be served but the food wasn't great. The chicken was dry, the vegetables were undercooked and quite hard to cut; the food under the chicken was fairly hot but everything around the edges was luke warm. It's not a grea…	42430
d4858621	3	3	3	3	3.5	3	My first visit in the summer was wonderful. The Beetroot burger and three time fired chips was a gastronomic delight. Sadly the winter vegetarian menu is nowhere near as good	42309
d4858621	3	3	3	3	3.5	2	We had a table booked for Sunday evening at 6pm, early as we had a baby with us. On being shown to the table the waitress pointed out that on the Sunday menu certain things were unavailable . Choice of 4 starters but only two were left. The pub is noted for its Sunday roasts, none of them were available as they " had run out of vegetables". Food is served until 9.30pm. !!!	42309
d4858621	3	3	3	3	3.5	2	Lunch with the wife is a regular thing on a Monday. This sunny day it was Dulwich Woodhouse after walking the dog in Sydenham woods. Our first visit since the latest refurb. The garden was a very pleasant place to be. We were virtually the only ones in it.The wife went up to order but was told to return with a table number. She had told them the name of our hut/chalet which was "chaffinch" ( one …	42186
d4858621	3	3	3	3	3.5	1	We have visited this pub for the second time since opening and although food was better than on the first visit the menu is still very odd : rather pretentious choices for a Castro pub yet no vegetables on the menu or sharing platters ( rather typical in any restaurant or a pub).. Ian not even going to start on no gluten non dairy options. Service is still very poor. Waiters seem to be avoiding t…	42156
d4858621	3	3	3	3	3.5	4	Went there for a pint and a meal after a Boxing Day walk in Sydenham Hill Woods. We used to frequent this place when it was a local drinkers' pub with a small restaurant - now it's basically a restaurant with a small bar at the back (which is a shame, although I understand why pubs go down that route, given the excessive duty on beer and the more attractive profit margin on food). We had a decent…	41974
d4858621	3	3	3	3	3.5	1	My boyf and I went for a friday evening meal. The guy behind the bar was very amicable and helpful and I was delighted that we could sit in the garden. We're both veggie so chose the sharing platter, ricotta and aubergine salad and some 'triple cooked' chips. Nothing on the sharing platter was homemade - artichoke out of a jar, really lame jar olives, bland homous, tasteless feta, dry focaccia an…	41730
d6765642	3	3.5	3	3	3.5	4	Came with my vegetarian teenager, plenty choice for all diets, good food, friendly & efficient service (thanks Lilly!), good atmosphere. This is not the place for a serious gourmet dinner but for a light bite and glass of wine or cocktail. Still quite pricy. Various reviews say portions are small; of course the small eats are (but fairly interesting choices and quite delicious), mains are definit…	42552
d6765642	3	3.5	3	3	3.5	2	I first went here when they had just opened and we waited for an hour and a half for our simple brunch, the service was terrible. That must have been 18 months ago, so i thought i would give it another go, having heard better things. The place itself is really cool and the staff are absolutely lovely, but it is a total shambles. It seemed as though the reservation we had made, was not actually re…	42401
d6765642	3	3.5	3	3	3.5	5	I came here with some friends last night and we haven’t stopped thinking about it since! The atmosphere was lively and the staff very kind and attentive. I ordered the gnocci and I even dreamt about it last night too. Amazing!! So rich in taste and flavour and with hints of citrus flavour, my taste buds were a happy bunch. My friend was vegan and had a wide selection to choose from, so the menu w…	44378
d6765642	3	3.5	3	3	3.5	2	Don’t be surprised by the fact that things marked “vegan” do not come vegan by default. A porridge marked vegan comes with ... Cow’s milk which people like me cannot drink and that is why I usually choose vegan options. I was told that I did not tell them what kind of milk I want - why should I, if it is a breakfast marked as a vegan one? They had to prepare a new one and I was told I do not have…	43739
d6765642	3	3.5	3	3	3.5	3	the place looks pretty fancy and will attract you with its loft style and good looking folks. Unfortunately the dinner was very disappointing. We had the “house” salad, which by itself is already overpriced for a few veggies that aren’t enough for a meal... but if you add 6£ for a burrata...you will pay 17.5 for a small portions of veggies, a spoon of quinoa and half a burrata which is as small a…	43678
d6765642	3	3.5	3	3	3.5	4	We visited on Sunday for lunch, and the menu was great. Lots of choice, and the vegetarian burger was delicious. Prices were reasonable (bill came to around £80 for a burger, two sides and three sharing plates, plus three mimosas). The atmospshere was really buzzy also and it's a great location. The only two things I would say is definitely book and perhaps it's maybe a tad too loud and buzzy for…	43525
d6765642	3	3.5	3	3	3.5	5	I have been here on several occasions now, Saturday lunch, Sunday lunch and dinner during the week and it has never disappointed. The menu is varied - delicious food - and has some great plant-based options. The staff are fab. It has usually full and has a lively buzzy atmosphere so don't go if you want a quiet night out but it has become a local favourite. It also has a great terrace for warmer …	43160
d6765642	3	3.5	3	3	3.5	4	Booked for Christmas meal for 15 people. Considering how busy it was on Friday night staff were professional and service very prompt. Good food ( from roast dinner, fish, beef to vegan dishes everyone complemented their meal). I had baked cod which was delicious. Good music lovely atmosphere.	43070
d6765642	3	3.5	3	3	3.5	1	Fair enough the restaurant looks cool and works hard to be edgy and hip. The service was terrible, one of our friends had to have her meal brought out twice because they brought her the wrong food, chicken burger instead of a veggie one which she had already bitten into!	43009
d6765642	3	3.5	3	3	3.5	3	As a vegan you get used to having a very minimal offering on most restaurant menus. However most often you can adapt a dish to make it vegan by removing the cheese, egg etc and replacing it with something else. Not at 32 The Old Town however!	43040
d6765642	3	3.5	3	3	3.5	1	I have been to No.32, Clapham Old Town, London this evening as part of our work 'Christmas do'. We had organised for a number of sharing platters between about 25 or so people. I am a Coeliac and I had contacted No.32 ahead of our party to check that they could provide gluten free food and was told that they could. When the sharing platters came out there were no platters that I could see that we…	42705
d6765642	3	3.5	3	3	3.5	1	Very disappointing place, looks nice but do not deliver on food and service. Overpriced drinks and menu. Slow service, we had to ask for our plates to be cleared and they still left one on the table. They didn't offer us deserts or coffee at the end. Despite lots of visible staff all around none were interested in us. We will not go back! Next time we will go to the Dairy next door, much better p…	42644
d6765642	3	3.5	3	3	3.5	5	Went for a friends birthday and had a lovely time! Food portions were incredible for the price paid and so delicious! Being a vegetarian it's always nice not to see just a risotto in the menu! There was choice which is great and even a vegan desert on the regular menu which is always nice to see! The waiters were great and they were continued to fill up the wine glasses when they were empty which…	42339
d2428214	4	4	4	4	4	4	It amuses me that I can eat and drink at Rocca while glancing over at punters to the adjacent Dog pub (the Crown and Greyhound), knowing that they will have a reluctant blow-out while I enjoy a very reasonably-priced and good menu in arguably a more relaxed setting (no loud pub banter). Here you are never ripped off, while the meals are sizeable and that extra glass of wine eminently feasible. I …	44409
d2428214	4	4	4	4	4	4	We booked this restaurant at short notice for my 60th birthday celebration with family. It was just after lock down was lifted. We checked before going that they could provide vegan food and was told anything could be veganise in truth this was but the case as there was no vegan cheese. I was tempted to leave the restaurant and fetch it from the shop across the road. However it was a pleasant eve…	44013
d2428214	4	4	4	4	4	5	Last week we visited this delightful restaurant and were pleasantly surprised - the wine list was extensive, but not expensive. The choice of starters (nearly a dozen) was good and the mains were split into Pasta, Pizze, Meats and others. They catered for our daughter's gluten free requests, the pizzas were excellent (thin, clearly hand-made, properly cooked) and the pasta portions were both tast…	43770
d2428214	4	4	4	4	4	2	Rocca in Dulwich Village used to be my first choice for my local breakfast. Lately however the quality of the food has dropped significantly. On a recent visit I was not even given all items that are listed for vegetarian breakfast. When I asked about the missing items the manager, Paolo spoke to me and asked me what do you want me to do. I paid and left and this was for sure my last visit Rocca.	43252
d2428214	4	4	4	4	4	3	I've been here many times, and the restaurant is lovely - bright, modern and with a good atmosphere. The food is usually very good, though the menu is very limited and rarely changes. Not too many options for vegetarians.	42917
d2428214	4	4	4	4	4	1	In a restaurant of this calibre we were shocked to hear that no gluten free options were available for pizza or pasta. With a limited number of options we went for the sea bass which arrived completely unseasoned and served with boiled bland vegetables leaving us with no other option that to cover it with olive oil and balsamic vinegar. We asked for some form of potato on the side and the only op…	42948
d2428214	4	4	4	4	4	4	I entered the restaurant to look at the menu not expecting them to offer anything for vegans. The staff were really helpful and offered me the allergen menu and then I realised there was a cheeseless pizza already on the menu, and the manager assured me the pizza base contains no animal products. The pizza was amazing, especially with additional olives on top and the tomato sauce was so delicious.	42552
d2428214	4	4	4	4	4	3	We came to restaurant I know from before and known as a great place for calm celebration of my brother birthday so we got in sit down and waiter came in 30 to take order for drinks, 30 sec later ask me if we are ready to order like he was rushing somewhere to be. If they had reserved table for later on it just takes to let me know before I sit down I would choose different spot. My brother was in…	42401
d2428214	4	4	4	4	4	3	On a picture perfect summer's evening, we took our son and wife to Rocca Di Papa because my wife and daughter-in-law had eaten there previously. We were able to get seating at an outside table and were attended to promptly. After a selection of antipasta, which was not only pleasing to the eye and also the palate, our entrees arrived. This evening's branzino had a well charred skin, giving the fi…	42186
d2428214	4	4	4	4	4	3	Lively, buzzy place in good location with efficient staff. Great?? Well no, because the most important ingredient is missing here, viz, well-cooked food. I have now eaten here three times, (for convenience sake only) and chose fish each time because I love fish. The chef clearly had no idea how to cook fish and the over-done, massacred offerings were pretty appalling. Over-cooked, heavily-salted …	41699
d1531976	4	4	4	3.5	3.5	5	We had some family over from Dubai who were eager to try some of London's finest restaurants. Having heard of the rave reviews that Bangalore Express has received, we decided to give it a try. We were certainly not disappointed! Not only were Chef Yogesh Datta and his team so accommodating, but the food was truly spectacular. They also went over and above our expectations by catering to our needs…	43344
d1531976	4	4	4	3.5	3.5	1	I can safely say I have never had a worse meal...ever, it was truly appalling. The food was beyond terrible and the service very poor. I know good Indian food, and this does not nearly qualify!!	43525
d1531976	4	4	4	3.5	3.5	5	Was highly recommended this place by a friend who had previously dined here. Visited with Maaaadhu & Culvinder and must say we were NOT disappointed. Enjoyed authentic flavoursome Indian food at a reasonable price. Service was faultless and the ambience made the food taste even better. Will definitely visit again for this festival of flavours!!	43862
d1531976	4	4	4	3.5	3.5	5	I loved the quality of food and the services. Very nice people and quality of vegetarian food was superb	43862
d1531976	4	4	4	3.5	3.5	5	Fantastic starters,freshly sourced meats,fish and prawn.cooked perfectly with delicate seasoning,succulent and ample portions.11 of us including vegetarians,were assisted in our selection of food by a most helpful staff,paying us complete attention. The mains were piping hot and the various breads were all freshly cooked,crisp and delectable.It was an outstanding experience. Being made so welcome…	43800
d1531976	4	4	4	3.5	3.5	5	Been with a group of 25 friends. Couldn’t have asked for a better venue in Central London. Authentic Indian food (not Bangladeshi). The staff were very friendly and accommodative to most of our requests. If you want tasty Indian/South Indian food, then look no further. Would definitely recommend and I would love to go back.	43770
d1531976	4	4	4	3.5	3.5	2	To be fair to them, I have to say I was reccomended the restaurant by an Indian friend therfore they must have some good vegetarian dishes as my friend is vegetarian and surely knows about Indian food.	43739
d1531976	4	4	4	3.5	3.5	5	Excellent Indian food and halal, thanks Ernesto for the great service. Don’t skip this one! There are a lot of Desi food restaurants in London that I tried but this was the best one yet! Halal as well	43709
d1531976	4	4	4	3.5	3.5	5	I went there with one of my friend for a weekday lunch. The ambience was quite nice and gave us ample of opportunity to talk. Food was indeed great; served promptly and fresh. We both are vegetarians and there were decent choices for us. We ordered onion fritters, paneer lababdar and rice along with Beer/cider.	43647
d1531976	4	4	4	3.5	3.5	5	Delicious Indian food and excellent hospitality from all the staff members. Highly recommended specially for large gatherings or family lunch/dinner options.	43647
d1531976	4	4	4	3.5	3.5	4	A good Indian restaurant with ample seating place. Keema Pao and Egg bhurji Pao are a must try. Serves variety of South indian food too	43617
d1531976	4	4	4	3.5	3.5	4	Consistently good authentic Indian food as evidenced by the many groups of Indian tourists who are brought to eat at the restaurant. Deep fried okra a treat!	43617
d1531976	4	4	4	3.5	3.5	3	Bangalore City restaurant is centrally located (stone throwaway from London Bridge and Monument) offering a good selection of Indian dishes on the menu. The restaurant caters to both vegetarian and non-vegetarian palette. As you would expect with most of the London restaurants, the taste is certainly altered to suit Western tongues so if you are looking for an authentic South Indian thali, may be…	43586
d1531976	4	4	4	3.5	3.5	5	I am a London based blue badge guide and was very much impressed with my group of 109 people to find the service hospitality and the real taste of Indian food in all range at Bangalore express ! Truly a place to visit to flavour the taste of Indian food !	43556
d1531976	4	4	4	3.5	3.5	4	My boss took us to my team and I to this place for a lunch. We order some starters, 1 about meat and another vegetarian, pretty good, I love it the vegetarian one.	43556
d1531976	4	4	4	3.5	3.5	4	a wide variety of Indian food. Very tasty. A good choice of drinks as well. I have been visiting here for over 7 years & the quality has always been excellent.	43525
d1531976	4	4	4	3.5	3.5	5	Nice ambiance, Large capacity, Quick Service and good North & South Indian Food. They have Nice Bar as well.	43525
d1531976	4	4	4	3.5	3.5	5	This place is fantastic. I have been here at leat 6 times and have never been disappointed. From the chutneys beetroot,garlic and mango with papadoms to the main meals. Always plenty on your plate and the staff are so friendly. The prices are unbelievable for what you get. Anywhere near Leadenhall market it is almost opposite. Give it a try. Perfect for veggies as well. The paneer is the best I h…	43497
d1531976	4	4	4	3.5	3.5	5	We came to Bangalore Express to try some quality indian food, and it cant get any better. I have visited couple of indian cuisine restaurants in London but Bangalore Express has it all. The food was very fresh and lovely. The staff was amazing and very friendly and the atmosphere was just soo perfect. Thank you very much for the experience!!!	43497
d1531976	4	4	4	3.5	3.5	5	Fantastic hospitality and authentic Indian food in London . Best wishes to Kumar and his team . Keep up the good work .	43497
d1531976	4	4	4	3.5	3.5	5	I like Indian food but I don`t know all the names of dishes. That's why it was very nice of the waiter/manager to help with the order in the beginning. Wine was excellent, food was plentiful and nicely served. We left full and happy.	43466
d1531976	4	4	4	3.5	3.5	5	As I work here and have tried all the Indian restaurants, by far this is the best and closest it can get to authentic Indian food ... There are more expensive ones around, but they are utter nonsense.	43435
d1531976	4	4	4	3.5	3.5	5	This restaurant has a combination of both north and south indian food. Met chef Yogesh Datta also and complimented him for the good food	43405
d1531976	4	4	4	3.5	3.5	5	First time I’ve had Indian food, spices are incredible. The amount of flavor was more than I expected, papadums were a great start. Really liked the decor, entire experience was excellent.	43374
d1531976	4	4	4	3.5	3.5	5	Amazing dosa and chutney in banana leaf. I would recommend this if you wanna taste real Indian food.	43374
d1531976	4	4	4	3.5	3.5	4	Any expert in Indian food would share with you that the easiest way of making Indian food delicious is by increasing the oil content. This trick works for almost all spicy dishes. Mark of a great cook is to prepare tasty food with minimal oil. The chef at Bangalore express has mastered this! This said, the pricing is exorbitant for a casual lunch / dinner. A 'thali' hovers around £20- for this am…	43374
d1531976	4	4	4	3.5	3.5	4	8 of us went here one Friday lunchtime. The staff were helpful and you didn't have to wait ages for something when you ordered it. Both the meat and vegetarian options were good. The hot stuff had plenty of kick without blowing your head off. I'd happily go back.	43374
d1531976	4	4	4	3.5	3.5	5	Excellent food with great taste, the Nihari and Butter Naan , Aappam and egg roast and biriyanis are my favourites . My colleagues love the Thali and chilly chicken. Will visit again soon to try few other dishes . Tasty and unique Indian food.	43374
d1531976	4	4	4	3.5	3.5	5	Been there last evening with a group of friends. Had a lovely time with some tasty Indian food, cocktails and drinks.	43374
d1531976	4	4	4	3.5	3.5	1	Most unauthentic Indian food with monster quantities of which looked like leftovers, tasteless and bland	43344
d1531976	4	4	4	3.5	3.5	4	We had great Indian food and the derving staff were remarkably attentive and helpful. A definite go-to recommendation. Pitty, only, that they have relocated from Waterloo station area.	43344
d1531976	4	4	4	3.5	3.5	5	Don't let the location of the restaurant deceive you, dine in a basement with mouth watering quality dishes. Great vegetarian options, will surely visit again when in the area. Our waiter had good knowledge of foods on the menu and recommended us to the chef specials. Receptionist very welcoming using her smile and charm.	43070
d1531976	4	4	4	3.5	3.5	5	Absolute gem of a place - probably the best Indian restaurant in London. Having been to Dishoom several times (which now I realise is show more show than substance), I came to Bangalore Express with a small group of friends and had Pav Bhaji Dosa and tandoori chicken and I can definitely say that hands down this was the best Indian food I've eaten in London. Every tiny details (like the dips, and…	43344
d1531976	4	4	4	3.5	3.5	5	Awesome Indian food with great variety.Can easily give some of the best Indian restaurants a run for their money !!	43313
d1531976	4	4	4	3.5	3.5	5	0 been to this restaurant few times. Dosa is better than Sarvana bhavan's. Quite good options for vegetarians. The food is authentic (compared to other hyped restaurant s in London) and the prices are reasonable. Nice ambience.	43313
d1531976	4	4	4	3.5	3.5	5	My wife and I went on Wednesday evening with two other couple friends and the place was lively and busy. Despite being busy we were served, within very good time, some of the best food in the range of vegetarian and non-veg curries. The starters were amazing and portion sizes very good. All six of us enjoyed the food and had a very good service from all the staff. Well worth our trip into the cit…	43313
d1531976	4	4	4	3.5	3.5	5	This place was convenient to our hotel and sightseeing. It was an excellent choice. The atmosphere is casual/classy and comfortable. There is an ample menu and was spoiled for choices. We had samosas that were hot and tasty, made with perfection. For main dishes I had the vegetable biryani that was excellent and came with great chutney and sides. We also ordered sag paneer and mixed Naan, all of …	43282
d1531976	4	4	4	3.5	3.5	4	After a walk across the London Bridge we were looking for Indian food and we saw one near the Leadenhall market and that too a south Indian. 5 minutes walk later we had to enter a narrow lane opposite the Leadenhall market. And the first glimpse was a paper dosa which smelt good. We had a feast of South Indian dishes. I give 2 stars less because the restaurant was crowded with the tourist buses b…	43221
d1531976	4	4	4	3.5	3.5	5	Amazing food, service, and experience! Located in a convenient spot in London city center with awesome and authentic Indian food	43282
d1531976	4	4	4	3.5	3.5	3	We went here on a Friday evening and the place was virtually empty. That itself put us off as we felt we were the only people eating at the place. The food was very average and too expensive for the quality.We have had much better quality south indian food at no name restaurants.	42979
d1531976	4	4	4	3.5	3.5	4	I ordered from here as I have celiac disease and it is very hard to find takeaways which have some understanding of dietary restrictions. This restaurant clearly marks which allergens are present for each dish on their menu, which means I feel safer that the food will be gluten free compared to most takeaways who don't really seem to have a clue (although of course there is still a risk).	43221
d1531976	4	4	4	3.5	3.5	5	We booked this as we were staying in the city. The decor is nothing special but we were delighted by the authentic food. I had a biryani and my husband had a vegetarian thali. Both were beautifully presented and there was more than enough to eat. The staff were friendly and attentive without being over the top. Good value for London. Would eat here again and recommend.	43191
d1531976	4	4	4	3.5	3.5	5	Spacious and comfortable Indian restaurant in London to go to for good south Indian food. Tried both veg and non-vegetarian food in buffet for our group. The quality and taste both were very good and liked by all.	43191
d1531976	4	4	4	3.5	3.5	4	Great Indian Food (platter is a great choice for sharing) - at very reasonable prices for the City of London. Service is efficient and friendly.	43160
d1531976	4	4	4	3.5	3.5	4	Very authentic Indian food from different regions with plenty of choice at reasonable prices. The food is of a high standard and fresh, the chef is skilled. I enjoyed the South Indian thali it was so welcome and delicious although too much rice. There are plenty of other dishes to choose from which I will try on another occasion. I found the downstairs room a little dark but a very enjoyable lunc…	43191
d1531976	4	4	4	3.5	3.5	4	Kind staff, clean surroundings, pleasant ambience. I felt the North Indian thali was stingy and not worth £16. I also felt that the vegetarian cooking was competent but uninspiring for the price paid. Most mums cook better. The fish curry my friend had was bitter (ruhi fish in Bengali). I would only return for the biriyani and Dosas.	43160
d1531976	4	4	4	3.5	3.5	4	Nice ambience, centrally located good for small parties. Good Indian food bit expensive though. Overall good	43160
d1531976	4	4	4	3.5	3.5	5	Geared up for volume in the City, it looks a touch cafe-like in the large downstairs restaurant. The food, however, is far from cafe. Excellent and authentic Indian food with breads and thalis like you’d have in India, not from the high street takeout. Some interesting other Asian dishes too. I’ll be returning	43160
d1531976	4	4	4	3.5	3.5	4	if you are carving for bangalore style dum biriyanis and south indian food ! recommend this place ...also try the chilli chips ...loved the presentation and service! will visit again	43132
d1531976	4	4	4	3.5	3.5	4	This is a decent place for an evening get-together - or lunch if you don't mind being weighed down by a heavy curry in the afternoon. I went for the South India Thali - a huge selection of rices, vegetable sides, yoghurt-based sauces and a medium chicken curry. I got nowhere near finishing but it was super tasty.	43132
d1531976	4	4	4	3.5	3.5	5	The food was good and the staff was really friendly. A must visit for those who love Indian food. Definitely going back again.	43132
d1531976	4	4	4	3.5	3.5	4	Bangalore Express is a place where you can find good authentic indian food at reasonable price. Food serving size is also pretty good. I had vegetarian thali and it was just awesome. Paneer (Cottage Cheese) was very soft and taste was just perfect.	43101
d1531976	4	4	4	3.5	3.5	5	One of the best dining place for Indian food in London. I would recommend trying out their Thali. Service is also good.	43070
d1531976	4	4	4	3.5	3.5	5	I came to this restaurant with my family as my parents recommended it to everyone and I'm very glad we came here. They do some of the best authentic Indian food that is rich in flavour and taste and very good portion sizes too which means you get your money's worth. The service was also really good as Leena and Florin were very attentive and took great care of us.	43040
d1531976	4	4	4	3.5	3.5	5	Excellent & Authentic Indian Food. They have a la carte and Thali system both. We used the Thali and it was awesome. Expensive but very good & tasty food.	43040
d1531976	4	4	4	3.5	3.5	1	Having eaten Indian food extensively in this country and in India. I think I can say this is without doubt the worst I have ever had.	43009
d1531976	4	4	4	3.5	3.5	4	The meal was served on a square platter with individual bowls on it. I had one of the ordinary curry options, which included a main dish, a side dish and rice. Some bread was included on the platter, too. Mine was a chapatti. The staff were knowledgeable about which dishes contained dairy ingredients, so I was able to order with confidence. The actual curry was somewhat different from a curry of …	42979
d1531976	4	4	4	3.5	3.5	5	I been to Bangalore express, for a team dinner with my colleagues. Being so close to my office I never came across this place before. We had a set menu to share, arranged by my office and it had trespassed my expectations. Staffs being every friendly made the evening even better. We all enjoyed but I can only speak for myself and will be making this my regular lunch place. A good find and must vi…	42948
d1531976	4	4	4	3.5	3.5	4	I am originally from India , when it comes to Indian food I become a critic. I loved the dish I had here and it reminded me of my country. I had rice with Veg. Kofta. It was just delicious.	42948
d1531976	4	4	4	3.5	3.5	5	One of my friends recommended this place for a best indian food in the heart of london city. We ordered many variety of foods including Chilly Chicken and sea bass curry.I was amazed to see the quality of food and service.	42948
d1531976	4	4	4	3.5	3.5	5	I've been living and working in London for 2 months and have enjoyed the food here a half dozen times. It is honestly nothing short of spectacular. The samosas are the best I have ever had, and given my job takes me to many large cities globally when I'm often in search of Indian food, that's a real credit to the chef. The other dishes I have tried have always been top notch. I have no hesitation…	42948
d1531976	4	4	4	3.5	3.5	5	So I came here with my friends after one of them recommended this place for Indian food, and I wasn't surprised because the food was not only good but it was great. I ordered the chicken Rogan and the flavours were on point along with the naan bread which was fluffy and soft. A delight to eat.	42917
d1531976	4	4	4	3.5	3.5	4	Tucked in a small gully on a busy street. This place is got some good Indian food which one must try. We went there as a group and enjoyed the food.	42826
d1531976	4	4	4	3.5	3.5	5	Good company is always nice but when you get the best food with wide variety to excite everyone mixed with superb service, then it becomes an experience to remember. I am a vegetarian and I have been to Banglore Express a few times. There is ample vegetarian variety of good quality dishes with inspirational presentation from the chef. The non-veg dishes also looked great and were very much enjoye…	42826
d1531976	4	4	4	3.5	3.5	4	Had a meal here with a friend. Whilst not full there was a good atmosphere. Had the vegetarian thali - which turned out to be a huge meal - and the food was excellent. The quality is good and I would say that by and large authentic.	42767
d1531976	4	4	4	3.5	3.5	5	All in all good service, and excellent and delicious indian food. Service can be better, but all gratitude for the chefs!	42644
d1531976	4	4	4	3.5	3.5	4	Really good value for money tasty Indian food. I always have Dosa when on the menu as it's a nice change from usual curry. It was one of the best I've ever had. I will be coming back with colleagues.	42705
d1531976	4	4	4	3.5	3.5	4	The food as authentic as it could be. Again, finding authentic indian food in central London is tough. The serve amazing curries, the starters and desserts. There momos are as good as you get in your town in India.	42552
d1531976	4	4	4	3.5	3.5	5	We took the "build your own plate" from the menu, so we could chose our own rice, curry, meat/ fish of vegetables and a side. Witch let us to make it as spicy or not that spicy as we wished.	42583
d1531976	4	4	4	3.5	3.5	3	Having been to this place before and had an above average experience, we visited again only to be disappointed. We were a party of 4 on a Tuesday evening. The waitress who took our drinks order completely forgot one drink. One of our colleagues was vegetarian. So apart from the mixed grill platter, we ordered fried okra. The dish seemed a bit underdone and we pointed it out to the supervisor. The…	42552
d1531976	4	4	4	3.5	3.5	4	Our first leg of Europe tour in London, we enjoyed good Indian food in this restaurant. Delicious and pure Indian taste added the bonus.	42461
d1531976	4	4	4	3.5	3.5	3	Situated at Waterloo Station, surely a good attempt to Indian food, suitable to the Indian palette as well as for the International taste with subtle flavours, medium on spice and a good balanced menu. Would surely recommend this place to individuals wanting to try Indian food besides curries as well as Indians studying in London who miss their samosas and Dosas.	42156
d1531976	4	4	4	3.5	3.5	1	Having had MUCH better Indian cuisine in central London, this was extremely disappointing and unauthentic. I'm not sure how the restaurant has survived in London to be honest. The service was awful and inattentive, and the food was below average. When we cancelled mains due to the starters being unpalatable, the waitress didn't seem that bothered either. If you want good Indian food in the city, …	42461
d1531976	4	4	4	3.5	3.5	4	This time when I visited The UK, it was more of an Indian fare almost everyday just to normalise the palates of the many colleagues with me. This place serves nice south Indian food, you will enjoy the experience.	42309
d1531976	4	4	4	3.5	3.5	4	Went to this restaurant with friends but wasn't sure what to expect with a name like Bangalore Express. I was very surprised as the Vegetarian food was lovely... The chilly chips were amazing with the dip and everything was just spot on.... Loved it... I def well be going back and would recommend it.	42339
d1531976	4	4	4	3.5	3.5	4	If you want to have good "Indian" food with spicy flavours and curries in Central London; this is the place to be. They have quite dining areas and a good spread of Indian food choices. Whether you are looking for a quick lunch with colleagues or are looking for a relaxed dinner at a lazy place; do visit this restaurant.	42186
d1531976	4	4	4	3.5	3.5	4	I happened to stay close by for a couple of weeks and found this to be a good option for a vegetarian. After a few continuous visits, ran out of options and started finding it not great. However, will still recommend to anyone planning to visit just once. Not great with hospitality but food is good and gets crowded during peak hours. Another reason why it worked for me is because they were open f…	42095
d1531976	4	4	4	3.5	3.5	4	I like the take on Indian food now although spice lovers would be disappointed. It was a team Christmas dinner so went for the set menu.	42339
d1531976	4	4	4	3.5	3.5	3	I went here a few times in the last few months. Plenty of seating so can eat in a relaxed environment. South Indian options were less, but good on North. Taste is okay and not bad. Pappad to begin with, Veg Briyani and Naan plus panner combinations make it a good mean. I tried Kofta once and did not like it as it is not soft. In one of my trip, my colleague used a loyalty card getting around 15%.…	42309
d1531976	4	4	4	3.5	3.5	4	Had a quick lunch here with work colleagues. First time for one of them to ever try Indian. The food was great, both my colleagues were pleased with the food. We tried the vegetarian korma, lamb hot & sweet dhansak, and chicken tikka masaala. The sides were a bit smaller than expected, but even with that the portions were on the heavier side. The booking was made at short notice, but we were luck…	42278
d1531976	4	4	4	3.5	3.5	4	Grabbing a quick bite for dinner, fancying Indian food, this the place. Great service, good food which is very delicious. A hidden gem in the City of London.	42186
d1531976	4	4	4	3.5	3.5	1	Ordered vegetable biryani and tandoor dish for take-away. The biryani was basically flavored pullaoo rice with bits of vegetables thrown in. The best part of the meal was the cucumber raitha (yoghurt side dish) which is a sad commentary of the food.	42064
d1531976	4	4	4	3.5	3.5	4	I really like this place. I think its one of the value for money with a bit of class. Quietly tucked away from the main street, their mix and match dish is really worth it. For £12.50, you get to chose a meat, how you want it cooked (type of sauce), vegetable dish and type of rice. I had a few friends visit from Cornwall and Essex and they really wanted to try some good Indian food. So I thought …	41821
d1531976	4	4	4	3.5	3.5	4	Been here about 2-3 times in the last 18 months as it is near my offices in the City and is well presented and busy. Highlights are the 'Make your own' Plate-based curry options as well as a choice of a variety of Indian cuisines such as 'Dosa' (Indian crepes loaded with seasoned Potato and Onion) and the well though 'Chilli Chips' which my group always order 3-4 of. There is something for Vegeta…	41852
d1531976	4	4	4	3.5	3.5	4	The place had good indian food . Aloo gobi and curd rice were very tasty. Decent meal for 15 pounds . You have lot of options to choose from	41821
d1531976	4	4	4	3.5	3.5	3	Bangalore Express offers decent Indian food as well as local cuisines too. Food range is not elaborate but good enough for a taste of Indian variety. Service can be improved,though,as it is a tad slower.	41730
d1531976	4	4	4	3.5	3.5	4	This was near our hotel and a great find. The papdam is really good. I got the vegetable biryani and my husband got the vegetable kofta. Both were delicious and good sized portions.	41609
d1531976	4	4	4	3.5	3.5	4	We had heard there was wonderful Indian Food in London. We asked for recommendations from our hotel (Park Plaza Westminster). This restaurant was in walking distance. The service was good. The food was plentiful and they had vegetarian options. I would definitely recommend it.	41518
d1531976	4	4	4	3.5	3.5	5	I go to Bangalore Express frequently and have never been disappointed. This is Indian food, with a twist. You could never get bored of the menu, there are so many amazing and varied options... we usually opt for some of the Indian tapas dishes. Plus a few extra sides.... And maybe some wonderful naan bread..... We generall make proper pigs of ourselves! The staff are warm, welcoming and friendly …	41153
d1531976	4	4	4	3.5	3.5	4	I had lunch here for the first time. Having visited India a few times, I was chuffed to bits to see dosa's on the menu, which you don't normally get on most London city menus. I was with a vegetarian who ordered the spinach and paneer side dish (nice but a little bland, needed more salt) and the mushroom and pea curry (nice, quite a distinct coconut taste). We shared a spinach rice and I had the …	41061
d15182333	4.5	4	4	3.5		4	Had a lovely time here for my daughter’s birthday. Staff friendly and atmosphere buzzing. Good authentic Italian food and although a bit pricey, the ambience is worth it . The only thing I’d say is that my risotto primavera was not the best , very creamy and couldn’t see many vegetables in it . But overall a good experience !	44105
d15182333	4.5	4	4	3.5		1	Really disappointed that I was not able to eat properly at Harry's Bar. As a vegan, I came here spontaneously with a party of eight for dinner, very much expecting the restaurant to be accommodating with vegan options, due to its location in Central London and the fact it seemed fairly established and so on. Instead, there were barely any vegetarian options, let alone vegan options. In terms of f…	44044
d15182333	4.5	4	4	3.5		5	A couple of friends and I stopped here yesterday after some shopping in Oxford street. We hadn’t pre booked. We received a very friendly welcome, had our temp checked (on a v posh machine) on arrival and were allowed to choose to eat inside or outside. We chose outside. There was antibac on our table and we had enough space between us and the tables next to us. Lovely atmosphere, brilliant food a…	44013
d15182333	4.5	4	4	3.5		5	Wonderful dinner with family and friends tonight - thanks to Chris for hosting us ( one omni, two veggie and one vegan) with humour and professionalism. Food, drinks, service (thank you Ionis!) was perfect, thanks for a wonderful evening to all at Harry’s.	43800
d15182333	4.5	4	4	3.5		4	The food is great, very authentic and not the run of the mill Italian in an excellent location. Service is prompt and you feel well cared for. Menu is very meaty, not many options for pescatarians, vegetarians or let alone vegans! Toilets are pristine too. Would definitely recommend.	43800
d15182333	4.5	4	4	3.5		4	I’ve heard so much about this place that I decided to go. Atmosphere and decor are very beautiful and remind we’ll Harry’s bar in Venice: some retro taste, beautiful pictures in black and white and nice lighting. Tables are quite near to each other but still ok. Plates by villeroy and boch were so beautiful, white with little blue flowers. Great food choice, focused on italian cuisine - nice star…	43586
d15182333	4.5	4	4	3.5		5	So excited to have discovered this place! Love the ambiance, a quiet humble elegance. Brilliant menu - plenty of choice for vegetarians, gluten / carb dodgers or meat-eaters. Had a great pasta, but spotted the pizza as I was leaving and will be returning soon to try it! Chris the waiter is fantastic too. See you again very soon Harry's!	43466
d1759080	4	4	4	4	4	3	So I booked tea with spa day for my friend and I. On arrival to the hotel it was a bit confusing as we could not find anyone to help or direct us. I was able to park in a small space which was at the side of the entrance. Eventually went into the office where I was told where to go. Was kind of expecting a member of staff to at least escort. Anyway found the spa and was greeted by a pleasant gent…	43831
[truncated: 53,254 more rows]
